# Supplementary material for: Dichlorido(2,9-dimethyl-1,10-phenanthroline-κ2 N,N′)cobalt(II)
Source: Acta Crystallogr Sect E Struct Rep Online. 2010 Sep 11;66(Pt 10):m1236. doi: 10.1107/S1600536810035531 (PMC2983147; doi:10.1107/S1600536810035531)
Supplement: Supplementary file 1 [file e-66-m1236-sup1.cif]

##############################################################################
###                                                                        ###
###        Electronic paper (Acta Crystallographica Section E)             ###
###                                                                        ###
##############################################################################
#                                                                            #
# This CIF contains the data in a paper accepted for publication in Acta     #
# Crystallographica Section E. It conforms to the requirements of Notes      #
# for Authors for Section E, and has been peer reviewed under the auspices   #
# of the IUCr Commission on Journals.                                        #
#                                                                            #
# Full details of the Crystallographic Information File format               #
# are given in the paper "The Crystallographic Information File (CIF):       #
# a New Standard Archive File for Crystallography" by S. R. Hall, F. H.      #
# Allen and I. D. Brown [Acta Cryst. (1991), A47, 655-685].                  #
#                                                                            #
# The current version of the core CIF dictionary is obtainable from          #
# ftp://ftp.iucr.org/pub/cif_core.dic. The current version number is 2.4.    #
#                                                                            #
# Software is freely available for graphical display of the structure(s) in  #
# this CIF.  For information consult the CIF home page http://www.iucr.org/  #
# cif/home.html                                                              #
#                                                                            #
# This file may be used for bona fide research purposes within the           #
# scientific community so long as proper attribution is given to the journal # 
# article from which it was obtained.                                        #
#                                                                            #
##############################################################################
                                             
data_I
_audit_creation_method     SHELXL-97
_chemical_name_systematic
;
Dichlorido(2,9-dimethyl-1,10-phenanthroline-\k^2^<i>N</i>,<i>N</i>')cobalt(II)
;
_chemical_name_common     ?
_chemical_formula_moiety     'C14 H12 Cl2 Co1 N2'
_chemical_formula_sum     'C14 H12 Cl2 Co1 N2'
_chemical_formula_iupac     '[Co Cl2 (C14 H12 N2)]'
_chemical_formula_weight     338.09
_chemical_melting_point     ?
_symmetry_cell_setting     orthorhombic
_symmetry_space_group_name_H-M     'P n m a'
_symmetry_space_group_name_Hall     '-P 2ac 2n'
loop_
    _symmetry_equiv_pos_as_xyz
    'x, y, z'
    '-x+1/2, -y, z+1/2'
    'x+1/2, -y+1/2, -z+1/2'
    '-x, y+1/2, -z'
    '-x, -y, -z'
    'x-1/2, y, -z-1/2'
    '-x-1/2, y-1/2, z-1/2'
    'x, -y-1/2, z'
_cell_length_a     11.2434(12)
_cell_length_b     7.4410(10)
_cell_length_c     17.690(3)
_cell_angle_alpha     90.00
_cell_angle_beta     90.00
_cell_angle_gamma     90.00
_cell_volume     1480.0(4)
_cell_formula_units_Z     4
_cell_measurement_reflns_used     1670
_cell_measurement_theta_min     2.15
_cell_measurement_theta_max     29.29
_cell_measurement_temperature     298(2)
_exptl_crystal_description     Block
_exptl_crystal_colour     Blue
_exptl_crystal_size_max     0.50
_exptl_crystal_size_mid     0.22
_exptl_crystal_size_min     0.20
_exptl_crystal_density_diffrn     1.517
_exptl_crystal_density_meas     ?
_exptl_crystal_density_method     'not measured'
_exptl_crystal_F_000     684
_exptl_absorpt_coefficient_mu     1.506
_exptl_absorpt_correction_type     numerical
_exptl_absorpt_process_details     '(X-SHAPE and X-RED; Stoe & Cie, 2002)'
_exptl_absorpt_correction_T_min     0.681
_exptl_absorpt_correction_T_max     0.749
_diffrn_ambient_temperature     298(2)
_diffrn_radiation_type     MoK\a
_diffrn_radiation_wavelength     0.71073
_diffrn_radiation_source     'fine-focus sealed tube'
_diffrn_radiation_monochromator     graphite
_diffrn_measurement_device_type     'Stoe IPDS-2'
_diffrn_measurement_method     'rotation method'
_diffrn_detector_area_resol_mean     ?
_diffrn_reflns_number     9742
_diffrn_reflns_av_R_equivalents     0.0672
_diffrn_reflns_av_sigmaI/netI     0.0407
_diffrn_reflns_theta_min     2.15
_diffrn_reflns_theta_max     29.29
_diffrn_reflns_theta_full     29.29
_diffrn_measured_fraction_theta_max     0.977
_diffrn_measured_fraction_theta_full     0.977
_diffrn_reflns_limit_h_min     -14
_diffrn_reflns_limit_h_max     15
_diffrn_reflns_limit_k_min     -10
_diffrn_reflns_limit_k_max     10
_diffrn_reflns_limit_l_min     -15
_diffrn_reflns_limit_l_max     24
_diffrn_standards_number     0
_diffrn_standards_interval_count     ?
_diffrn_standards_interval_time     ?
_diffrn_standards_decay_%     ?
_reflns_number_total     2124
_reflns_number_gt     1871
_reflns_threshold_expression     I>2\s(I)
_refine_ls_structure_factor_coef     Fsqd
_refine_ls_matrix_type     full
_refine_ls_R_factor_all     0.0530
_refine_ls_R_factor_gt     0.0440
_refine_ls_wR_factor_gt     0.1222
_refine_ls_wR_factor_ref     0.1387
_refine_ls_goodness_of_fit_ref     1.204
_refine_ls_restrained_S_all     1.204
_refine_ls_number_reflns     2124
_refine_ls_number_parameters     114
_refine_ls_number_restraints     0
_refine_ls_hydrogen_treatment     constr
_refine_ls_weighting_scheme     calc
_refine_ls_weighting_details
         'calc w=1/[\s^2^(Fo^2^)+(0.0692P)^2^+0.4334P] where P=(Fo^2^+2Fc^2^)/3'
_atom_sites_solution_hydrogens     geom
_atom_sites_solution_primary     direct
_atom_sites_solution_secondary     difmap
_refine_ls_shift/su_max     0.001
_refine_ls_shift/su_mean     0.000
_refine_diff_density_max     0.505
_refine_diff_density_min     -0.547
_refine_ls_extinction_method     none
_refine_ls_extinction_coef     ?
loop_
    _atom_type_symbol
    _atom_type_description
    _atom_type_scat_dispersion_real
    _atom_type_scat_dispersion_imag
    _atom_type_scat_source
    'C' 'C' 0.0033 0.0016
                         'International Tables Vol C Tables 4.2.6.8 and 6.1.1.4'
    'H' 'H' 0.0000 0.0000
                         'International Tables Vol C Tables 4.2.6.8 and 6.1.1.4'
    'O' 'O' 0.0106 0.0060
                         'International Tables Vol C Tables 4.2.6.8 and 6.1.1.4'
    'N' 'N' 0.0061 0.0033
                         'International Tables Vol C Tables 4.2.6.8 and 6.1.1.4'
    'S' 'S' 0.1246 0.1234
                         'International Tables Vol C Tables 4.2.6.8 and 6.1.1.4'
    'Cl' 'Cl' 0.1484 0.1585
                         'International Tables Vol C Tables 4.2.6.8 and 6.1.1.4'
    'Co' 'Co' 0.3494 0.9721
                         'International Tables Vol C Tables 4.2.6.8 and 6.1.1.4'
_computing_data_collection     'X-AREA (Stoe & Cie, 2002)'
_computing_cell_refinement     'X-AREA (Stoe & Cie, 2002)'
_computing_data_reduction     'X-RED (Stoe & Cie, 2002)'
_computing_structure_solution     'SHELXS97 (Sheldrick, 2008)'
_computing_structure_refinement     'SHELXL97 (Sheldrick, 2008)'
_computing_molecular_graphics     'ORTEP-3 (Farrugia, 1997)'
_computing_publication_material     'WinGX (Farrugia, 1999)'
loop_
    _atom_site_type_symbol
    _atom_site_label
    _atom_site_fract_x
    _atom_site_fract_y
    _atom_site_fract_z
    _atom_site_U_iso_or_equiv
    _atom_site_adp_type
    _atom_site_calc_flag
    _atom_site_refinement_flags
    _atom_site_occupancy
    _atom_site_disorder_assembly
    _atom_site_disorder_group
    C C1 0.5096(3) 0.7500 0.9952(3) 0.0677(12) Uani d S 1 . .
    H H1A 0.4953 0.6880 0.9484 0.102 Uiso calc PR 0.50 . .
    H H1B 0.5719 0.6904 1.0224 0.102 Uiso calc PR 0.50 . .
    H H1C 0.5329 0.8716 0.9849 0.102 Uiso calc PR 0.50 . .
    C C2 0.3980(3) 0.7500 1.0417(2) 0.0502(8) Uani d S 1 . .
    C C3 0.4022(4) 0.7500 1.1208(3) 0.0670(12) Uani d S 1 . .
    H H3 0.4754 0.7500 1.1454 0.080 Uiso calc SR 1 . .
    C C4 0.3002(4) 0.7500 1.1619(2) 0.0661(11) Uani d S 1 . .
    H H4 0.3038 0.7500 1.2145 0.079 Uiso calc SR 1 . .
    C C5 0.1893(3) 0.7500 1.1254(2) 0.0470(7) Uani d S 1 . .
    C C6 0.0776(4) 0.7500 1.1635(2) 0.0599(10) Uani d S 1 . .
    H H6 0.0763 0.7500 1.2161 0.072 Uiso calc SR 1 . .
    C C7 -0.0259(4) 0.7500 1.1254(3) 0.0602(10) Uani d S 1 . .
    H H7 -0.0974 0.7500 1.1518 0.072 Uiso calc SR 1 . .
    C C8 -0.0270(3) 0.7500 1.0444(2) 0.0486(8) Uani d S 1 . .
    C C9 -0.1318(3) 0.7500 1.0008(3) 0.0648(11) Uani d S 1 . .
    H H9 -0.2057 0.7500 1.0244 0.078 Uiso calc SR 1 . .
    C C10 -0.1246(4) 0.7500 0.9245(3) 0.0687(12) Uani d S 1 . .
    H H10 -0.1939 0.7500 0.8959 0.082 Uiso calc SR 1 . .
    C C11 -0.0128(4) 0.7500 0.8877(2) 0.0556(9) Uani d S 1 . .
    C C12 -0.0018(5) 0.7500 0.8039(3) 0.0775(14) Uani d S 1 . .
    H H12A -0.0718 0.8026 0.7821 0.116 Uiso calc PR 0.50 . .
    H H12B 0.0067 0.6287 0.7861 0.116 Uiso calc PR 0.50 . .
    H H12C 0.0668 0.8187 0.7894 0.116 Uiso calc PR 0.50 . .
    C C13 0.0806(3) 0.7500 1.00504(19) 0.0393(6) Uani d S 1 . .
    C C14 0.1911(3) 0.7500 1.04563(19) 0.0387(6) Uani d S 1 . .
    N N1 0.2938(2) 0.7500 1.00521(16) 0.0392(5) Uani d S 1 . .
    N N2 0.0873(2) 0.7500 0.92773(17) 0.0423(6) Uani d S 1 . .
    Cl Cl1 0.31373(7) 0.49607(9) 0.83732(5) 0.0645(2) Uani d . 1 . .
    Co Co1 0.26015(4) 0.7500 0.89154(3) 0.04234(18) Uani d S 1 . .
loop_
    _atom_site_aniso_label
    _atom_site_aniso_U_11
    _atom_site_aniso_U_22
    _atom_site_aniso_U_33
    _atom_site_aniso_U_12
    _atom_site_aniso_U_13
    _atom_site_aniso_U_23
    C1 0.0351(16) 0.082(3) 0.086(3) 0.000 0.0071(19) 0.000
    C2 0.0353(14) 0.058(2) 0.058(2) 0.000 -0.0052(14) 0.000
    C3 0.050(2) 0.093(3) 0.058(2) 0.000 -0.0196(18) 0.000
    C4 0.062(2) 0.093(3) 0.043(2) 0.000 -0.0126(18) 0.000
    C5 0.0494(18) 0.0531(18) 0.0387(16) 0.000 0.0011(13) 0.000
    C6 0.064(2) 0.073(2) 0.0425(19) 0.000 0.0116(17) 0.000
    C7 0.0507(19) 0.070(2) 0.060(2) 0.000 0.0188(17) 0.000
    C8 0.0363(15) 0.0488(17) 0.061(2) 0.000 0.0026(14) 0.000
    C9 0.0357(16) 0.070(3) 0.088(3) 0.000 -0.0046(18) 0.000
    C10 0.0415(18) 0.075(3) 0.089(3) 0.000 -0.024(2) 0.000
    C11 0.056(2) 0.0505(19) 0.061(2) 0.000 -0.0229(17) 0.000
    C12 0.096(4) 0.087(3) 0.049(2) 0.000 -0.033(2) 0.000
    C13 0.0353(13) 0.0386(13) 0.0441(16) 0.000 -0.0016(12) 0.000
    C14 0.0353(13) 0.0421(14) 0.0388(14) 0.000 -0.0013(11) 0.000
    N1 0.0331(11) 0.0438(13) 0.0409(14) 0.000 -0.0001(10) 0.000
    N2 0.0413(13) 0.0436(13) 0.0420(14) 0.000 -0.0063(11) 0.000
    Cl1 0.0738(5) 0.0488(4) 0.0707(5) 0.0020(3) 0.0176(4) -0.0121(3)
    Co1 0.0470(3) 0.0423(3) 0.0378(3) 0.000 0.00572(17) 0.000
loop_
    _geom_bond_atom_site_label_1
    _geom_bond_atom_site_label_2
    _geom_bond_site_symmetry_2
    _geom_bond_distance
    _geom_bond_publ_flag
    C1 C2 . 1.500(5) ?
    C1 H1A . 0.9600 ?
    C1 H1B . 0.9600 ?
    C1 H1C . 0.9600 ?
    C2 N1 . 1.337(4) ?
    C2 C3 . 1.401(6) ?
    C3 C4 . 1.358(7) ?
    C3 H3 . 0.9300 ?
    C4 C5 . 1.405(6) ?
    C4 H4 . 0.9300 ?
    C5 C14 . 1.411(5) ?
    C5 C6 . 1.426(5) ?
    C6 C7 . 1.345(6) ?
    C6 H6 . 0.9300 ?
    C7 C8 . 1.433(6) ?
    C7 H7 . 0.9300 ?
    C8 C13 . 1.396(5) ?
    C8 C9 . 1.408(5) ?
    C9 C10 . 1.352(8) ?
    C9 H9 . 0.9300 ?
    C10 C11 . 1.416(7) ?
    C10 H10 . 0.9300 ?
    C11 N2 . 1.330(4) ?
    C11 C12 . 1.487(6) ?
    C12 H12A . 0.9600 ?
    C12 H12B . 0.9600 ?
    C12 H12C . 0.9600 ?
    C13 N2 . 1.370(4) ?
    C13 C14 . 1.434(4) ?
    C14 N1 . 1.359(4) ?
    N1 Co1 . 2.046(3) y
    N2 Co1 . 2.046(3) y
    Cl1 Co1 . 2.2030(9) y
    Co1 Cl1 8_575 2.2030(9) ?
loop_
    _geom_angle_atom_site_label_1
    _geom_angle_atom_site_label_2
    _geom_angle_atom_site_label_3
    _geom_angle_site_symmetry_1
    _geom_angle_site_symmetry_3
    _geom_angle
    _geom_angle_publ_flag
    C2 C1 H1A . . 109.5 ?
    C2 C1 H1B . . 109.5 ?
    H1A C1 H1B . . 109.5 ?
    C2 C1 H1C . . 109.5 ?
    H1A C1 H1C . . 109.5 ?
    H1B C1 H1C . . 109.5 ?
    N1 C2 C3 . . 120.8(4) ?
    N1 C2 C1 . . 117.9(4) ?
    C3 C2 C1 . . 121.4(4) ?
    C4 C3 C2 . . 120.4(4) ?
    C4 C3 H3 . . 119.8 ?
    C2 C3 H3 . . 119.8 ?
    C3 C4 C5 . . 120.2(4) ?
    C3 C4 H4 . . 119.9 ?
    C5 C4 H4 . . 119.9 ?
    C4 C5 C14 . . 116.6(3) ?
    C4 C5 C6 . . 124.3(4) ?
    C14 C5 C6 . . 119.1(3) ?
    C7 C6 C5 . . 121.6(4) ?
    C7 C6 H6 . . 119.2 ?
    C5 C6 H6 . . 119.2 ?
    C6 C7 C8 . . 120.6(3) ?
    C6 C7 H7 . . 119.7 ?
    C8 C7 H7 . . 119.7 ?
    C13 C8 C9 . . 116.9(4) ?
    C13 C8 C7 . . 119.4(3) ?
    C9 C8 C7 . . 123.7(4) ?
    C10 C9 C8 . . 119.7(4) ?
    C10 C9 H9 . . 120.1 ?
    C8 C9 H9 . . 120.1 ?
    C9 C10 C11 . . 120.9(4) ?
    C9 C10 H10 . . 119.6 ?
    C11 C10 H10 . . 119.6 ?
    N2 C11 C10 . . 120.4(4) ?
    N2 C11 C12 . . 117.4(4) ?
    C10 C11 C12 . . 122.2(4) ?
    C11 C12 H12A . . 109.5 ?
    C11 C12 H12B . . 109.5 ?
    H12A C12 H12B . . 109.5 ?
    C11 C12 H12C . . 109.5 ?
    H12A C12 H12C . . 109.5 ?
    H12B C12 H12C . . 109.5 ?
    N2 C13 C8 . . 123.0(3) ?
    N2 C13 C14 . . 116.9(3) ?
    C8 C13 C14 . . 120.1(3) ?
    N1 C14 C5 . . 122.6(3) ?
    N1 C14 C13 . . 118.2(3) ?
    C5 C14 C13 . . 119.2(3) ?
    C2 N1 C14 . . 119.4(3) ?
    C2 N1 Co1 . . 129.5(2) ?
    C14 N1 Co1 . . 111.1(2) ?
    C11 N2 C13 . . 119.1(3) ?
    C11 N2 Co1 . . 129.6(3) ?
    C13 N2 Co1 . . 111.3(2) ?
    N1 Co1 N2 . . 82.44(11) ?
    N1 Co1 Cl1 . . 112.17(4) ?
    N2 Co1 Cl1 . . 113.31(4) ?
    N1 Co1 Cl1 . 8_575 112.17(4) ?
    N2 Co1 Cl1 . 8_575 113.34(4) ?
    Cl1 Co1 Cl1 . 8_575 118.12(5) ?
loop_
    _geom_torsion_atom_site_label_1
    _geom_torsion_atom_site_label_2
    _geom_torsion_atom_site_label_3
    _geom_torsion_atom_site_label_4
    _geom_torsion_site_symmetry_1
    _geom_torsion_site_symmetry_2
    _geom_torsion_site_symmetry_3
    _geom_torsion_site_symmetry_4
    _geom_torsion
    _geom_torsion_publ_flag
    N1 C2 C3 C4 . . . . 0.000(3) ?
    C1 C2 C3 C4 . . . . 180.000(2) ?
    C2 C3 C4 C5 . . . . 0.000(3) ?
    C3 C4 C5 C14 . . . . 0.000(2) ?
    C3 C4 C5 C6 . . . . 180.000(2) ?
    C4 C5 C6 C7 . . . . 180.000(2) ?
    C14 C5 C6 C7 . . . . 0.000(3) ?
    C5 C6 C7 C8 . . . . 0.000(3) ?
    C6 C7 C8 C13 . . . . 0.000(2) ?
    C6 C7 C8 C9 . . . . 180.000(2) ?
    C13 C8 C9 C10 . . . . 0.000(2) ?
    C7 C8 C9 C10 . . . . 180.000(2) ?
    C8 C9 C10 C11 . . . . 0.000(2) ?
    C9 C10 C11 N2 . . . . 0.000(2) ?
    C9 C10 C11 C12 . . . . 180.000(2) ?
    C9 C8 C13 N2 . . . . 0.000(2) ?
    C7 C8 C13 N2 . . . . 180.000(2) ?
    C9 C8 C13 C14 . . . . 180.0000(10)
                                     ?
    C7 C8 C13 C14 . . . . 0.000(2) ?
    C4 C5 C14 N1 . . . . 0.000(2) ?
    C6 C5 C14 N1 . . . . 180.000(2) ?
    C4 C5 C14 C13 . . . . 180.000(2) ?
    C6 C5 C14 C13 . . . . 0.000(2) ?
    N2 C13 C14 N1 . . . . 0.000(2) ?
    C8 C13 C14 N1 . . . . 180.0000(10)
                                     ?
    N2 C13 C14 C5 . . . . 180.000(2) ?
    C8 C13 C14 C5 . . . . 0.000(2) ?
    C3 C2 N1 C14 . . . . 0.000(2) ?
    C1 C2 N1 C14 . . . . 180.0000(10)
                                    ?
    C3 C2 N1 Co1 . . . . 180.0000(10)
                                    ?
    C1 C2 N1 Co1 . . . . 0.000(2) ?
    C5 C14 N1 C2 . . . . 0.000(2) ?
    C13 C14 N1 C2 . . . . 180.0000(10)
                                     ?
    C5 C14 N1 Co1 . . . . 180.0000(10)
                                     ?
    C13 C14 N1 Co1 . . . . 0.0000(10)
                                    ?
    C10 C11 N2 C13 . . . . 0.000(2) ?
    C12 C11 N2 C13 . . . . 180.000(2) ?
    C10 C11 N2 Co1 . . . . 180.0000(10)
                                      ?
    C12 C11 N2 Co1 . . . . 0.0000(10)
                                    ?
    C8 C13 N2 C11 . . . . 0.000(2) ?
    C14 C13 N2 C11 . . . . 180.0000(10)
                                      ?
    C8 C13 N2 Co1 . . . . 180.0000(10)
                                     ?
    C14 C13 N2 Co1 . . . . 0.0000(10)
                                    ?
    C2 N1 Co1 N2 . . . . 180.0000(10)
                                    ?
    C14 N1 Co1 N2 . . . . 0.0000(10)
                                   ?
    C2 N1 Co1 Cl1 . . . . 67.86(4) ?
    C14 N1 Co1 Cl1 . . . . -112.14(4) ?
    C2 N1 Co1 Cl1 . . . 8_575 -67.82(4) ?
    C14 N1 Co1 Cl1 . . . 8_575 112.18(4) ?
    C11 N2 Co1 N1 . . . . 180.0000(10)
                                     ?
    C13 N2 Co1 N1 . . . . 0.0000(10)
                                   ?
    C11 N2 Co1 Cl1 . . . . -69.07(5) ?
    C13 N2 Co1 Cl1 . . . . 110.93(5) ?
    C11 N2 Co1 Cl1 . . . 8_575 69.07(5) ?
    C13 N2 Co1 Cl1 . . . 8_575 -110.93(5) ?
data_global
_journal_date_recd_electronic     2010-08-27
_journal_date_accepted     2010-09-03
_journal_name_full     'Acta Crystallographica, Section E'
_journal_year     2010
_journal_volume     66
_journal_issue     10
_journal_page_first     m1236
_journal_page_last     m1236
_journal_paper_category     QM
_journal_coeditor_code     HY2350
_publ_contact_author
;
  'Rezvani, Ali Reza'
   Department of Chemistry
   University of Sistan and Baluchestan
   P. O. Box 98135-674
   Zahedan
   Iran
;
_publ_contact_author_email     'ali@hamoon.usb.ac.ir'
_publ_contact_author_fax     '0098 0541 2443388'
_publ_contact_author_phone     '0098 0541 2412337'
_publ_section_title
;
Dichlorido(2,9-dimethyl-1,10-phenanthroline-\k^2^<i>N</i>,<i>N</i>')cobalt(II)
;
loop_
    _publ_author_name
    _publ_author_address
    'Akbarzadeh Torbati, Niloufar'
;      Department of Chemistry
       University of Sistan and Baluchestan
       PO Box 98135-674
       Zahedan
       Iran
;
    'Rezvani, Ali Reza'
;      Department of Chemistry
       University of Sistan and Baluchestan
       PO Box 98135-674
       Zahedan
       Iran
;
    'Safari, Nasser'
;      Department of Chemistry
       Shahid Beheshti University
       G. C., Evin
       Tehran 1983963113
       Iran
;
    'Amani, Vahid'
;      Department of Chemistry
       Shahid Beheshti University
       G. C., Evin
       Tehran 1983963113
       Iran
;
    'Khavasi, Hamid Reza'
;      Department of Chemistry
       Shahid Beheshti University
       G. C., Evin
       Tehran 1983963113
       Iran
;
