# Supplementary material for: Dichlorido(2,9-dimethyl-1,10-phenanthroline-κ2 N,N′)cobalt(II)
Source: Acta Crystallogr Sect E Struct Rep Online. 2010 Sep 11;66(Pt 10):m1236. doi: 10.1107/S1600536810035531 (PMC2983147; doi:10.1107/S1600536810035531)
Supplement: Supplementary file 2 [file e-66-m1236-Isup2.hkl]

#
# h,k,l, Fc-squared, Fo-squared, sigma(Fo-squared) and status flag
#
data_I
_shelx_title ' KH222/ 88.6.22 REZVANI/ USB'
_shelx_refln_list_code          4
_shelx_F_calc_maximum      114.82
_exptl_crystal_F_000      1640.00
_reflns_d_resolution_high  0.7263
 
loop_
 _symmetry_equiv_pos_as_xyz
 'x, y, z'
 '-x+1/2, -y, z+1/2'
 'x+1/2, -y+1/2, -z+1/2'
 '-x, y+1/2, -z'
 '-x, -y, -z'
 'x-1/2, y, -z-1/2'
 '-x-1/2, y-1/2, z-1/2'
 'x, -y-1/2, z'
 
_cell_length_a    11.2434
_cell_length_b     7.4410
_cell_length_c    17.6904
_cell_angle_alpha  90.000
_cell_angle_beta   90.000
_cell_angle_gamma  90.000
 
_shelx_F_squared_multiplier     1.000
 
loop_
 _refln_index_h
 _refln_index_k
 _refln_index_l
 _refln_F_squared_calc
 _refln_F_squared_meas
 _refln_F_squared_sigma
 _refln_observed_status
   4   0   0     6700.74     6739.19     26.97 o
   6   0   0       72.55       74.66      4.24 o
   8   0   0        4.78       15.24      5.47 o
  10   0   0      546.35      658.11      8.47 o
  12   0   0      157.63      158.77      6.33 o
  14   0   0       87.41       92.25      6.46 o
   2   1   0     2088.54     2201.02     27.94 o
   4   1   0     1026.24     1112.73     44.79 o
   6   1   0      223.71      218.31      3.58 o
   8   1   0      105.27      115.38      3.58 o
  10   1   0     2134.88     2256.17     80.65 o
  12   1   0       46.48       46.09      3.43 o
  14   1   0       22.84       23.14      4.60 o
   2   2   0     1670.12     1830.64     48.57 o
   4   2   0     5267.95     5146.21     84.42 o
   6   2   0     6424.49     6372.27    368.57 o
   8   2   0     3822.72     3672.62     11.91 o
  10   2   0       12.52       14.90      2.81 o
  12   2   0       93.25      105.97      4.81 o
  14   2   0        0.72        7.86      4.46 o
   2   3   0      951.21      892.76      4.93 o
   4   3   0      699.66      649.81     18.00 o
   6   3   0      284.79      268.79      3.71 o
   8   3   0       67.32       60.14      2.94 o
  10   3   0     1367.64     1306.62     42.01 o
  12   3   0       26.07       18.31      2.60 o
  14   3   0       14.50       11.82      2.85 o
   2   4   0     5367.55     5328.20     52.68 o
   4   4   0     2125.77     2099.04     65.00 o
   6   4   0       61.39       63.23      2.80 o
   8   4   0        1.55        3.65      2.42 o
  10   4   0      208.74      204.93      3.13 o
  12   4   0       82.23       75.69      2.67 o
  14   4   0       46.51       39.88      4.03 o
   2   5   0       56.25       65.12      3.55 o
   4   5   0       61.74       53.50      2.42 o
   6   5   0       45.67       54.67      3.26 o
   8   5   0       16.90       29.44      7.15 o
  10   5   0      706.70      719.76     18.01 o
  12   5   0       28.85       34.51      3.01 o
   0   6   0     3482.37     3504.40      9.29 o
   2   6   0        3.62       12.30      2.26 o
   4   6   0      873.64      908.79     29.62 o
   6   6   0     1309.96     1366.16     21.78 o
   8   6   0      771.26      758.87     27.05 o
  10   6   0       10.92       22.93      4.79 o
  12   6   0       26.77       33.03      4.29 o
   2   7   0       41.12       40.24      2.50 o
   4   7   0      101.19      103.17      3.72 o
   6   7   0       62.55       72.49      4.42 o
   8   7   0        7.24       12.71      2.89 o
  10   7   0      219.03      174.00      3.64 o
   0   8   0     4064.50     4128.35     86.54 o
   2   8   0      603.42      588.29     12.30 o
   4   8   0      213.43      217.71      4.29 o
   6   8   0        8.79       17.61      2.82 o
   8   8   0        2.25        6.82      4.03 o
   2   9   0        1.50        5.93      2.81 o
   4   9   0        0.72       -0.19      3.22 o
   6   9   0        2.59        4.14      3.41 o
   0  10   0      142.62      103.36      8.90 o
   2  10   0        0.98       11.29      2.70 o
   1   0   1     2803.79     3490.99     31.42 o
   2   0   1     5472.04     5171.26     52.57 o
   3   0   1     3807.71     3931.11    115.54 o
   5   0   1     3542.86     3643.34    127.19 o
   6   0   1     1843.08     1915.46     29.73 o
   7   0   1      856.43      853.76     35.86 o
   8   0   1       59.69       65.40      2.95 o
   9   0   1      258.81      282.66      4.89 o
  10   0   1       44.02       43.96      4.19 o
  11   0   1        3.71        6.85      3.16 o
  12   0   1        0.27        8.72      3.89 o
  13   0   1       26.74       32.90      4.44 o
  14   0   1        1.82        7.56      5.66 o
  15   0   1       37.74       29.58      4.52 o
   0   1   1      253.07      358.44      5.90 o
   2   1   1      658.36      667.32     16.24 o
   3   1   1     4380.91     4778.28     92.25 o
   4   1   1     3114.94     3212.57     89.06 o
   5   1   1     3115.77     3229.63     64.63 o
   6   1   1      718.84      740.68      9.74 o
   7   1   1     2205.42     2245.70     33.43 o
   8   1   1     1457.50     1512.10     17.19 o
   9   1   1      708.64      708.81     11.78 o
  10   1   1      318.98      317.29      3.54 o
  11   1   1      273.44      290.50      7.94 o
  12   1   1       91.42       98.53      3.04 o
  13   1   1       59.47       70.50      3.13 o
  14   1   1        1.74        0.44      2.95 o
  15   1   1        9.13        8.36      2.80 o
   1   2   1     6692.65     7258.14     42.06 o
   2   2   1     3004.72     3180.18     23.46 o
   3   2   1      762.87      794.69     16.90 o
   4   2   1     1753.49     1654.64     30.63 o
   5   2   1       18.68       19.09      2.08 o
   6   2   1      291.30      286.44     12.54 o
   7   2   1      195.61      189.23      3.30 o
   8   2   1       88.21       84.83      2.43 o
   9   2   1      701.25      676.61      5.78 o
  10   2   1      294.86      279.21      2.91 o
  11   2   1      252.27      245.62      5.08 o
  12   2   1      296.44      294.30      9.84 o
  13   2   1      120.93      125.35      4.32 o
  14   2   1       19.82       23.95      3.28 o
  15   2   1       39.64       40.60      2.97 o
   0   3   1      566.55      538.85      5.57 o
   1   3   1    10495.46    11501.41     45.15 o
   2   3   1     1080.61      981.46      7.96 o
   3   3   1     2516.87     2515.20     42.06 o
   4   3   1     1654.25     1691.19     28.65 o
   5   3   1     1862.72     1844.88     60.22 o
   6   3   1      453.58      418.39      9.06 o
   7   3   1     1199.00     1142.64     24.65 o
   8   3   1      774.61      726.48     14.57 o
   9   3   1      471.61      468.15     12.71 o
  10   3   1      176.25      150.31      3.52 o
  11   3   1      172.69      166.54      4.33 o
  12   3   1       59.54       59.01      3.57 o
  13   3   1       42.05       43.83      2.07 o
  14   3   1        1.77        5.66      2.20 o
   1   4   1      384.54      531.24     12.35 o
   2   4   1     1464.48     1496.56     17.55 o
   3   4   1     1330.41     1334.44     13.37 o
   4   4   1     2736.13     2811.23     46.21 o
   5   4   1     1127.70     1101.52     19.61 o
   6   4   1      802.05      766.95     16.52 o
   7   4   1      322.31      311.69      4.90 o
   8   4   1       29.89       33.76      1.89 o
   9   4   1      105.77       99.95      3.04 o
  10   4   1       19.89       21.20      1.74 o
  11   4   1        6.47        8.31      1.74 o
  12   4   1        0.15        3.79      1.78 o
  13   4   1       11.97        9.30      2.26 o
  14   4   1        0.73        7.08      2.33 o
   0   5   1      170.98      201.24      7.89 o
   1   5   1     2859.65     3138.45     18.96 o
   2   5   1      322.25      340.45      4.77 o
   3   5   1      852.02      858.00     10.25 o
   4   5   1      597.52      612.34      9.61 o
   5   5   1      818.60      836.54     17.02 o
   6   5   1      300.09      314.21      6.70 o
   7   5   1      637.95      661.22      7.76 o
   8   5   1      440.53      471.44      4.29 o
   9   5   1      145.28      141.44      3.25 o
  10   5   1      112.41      121.41      4.45 o
  11   5   1       94.06       95.80      2.59 o
  12   5   1       35.79       31.66      2.22 o
  13   5   1       19.54       24.03      3.55 o
   1   6   1      524.54      564.76      6.56 o
   2   6   1      314.91      315.78      4.68 o
   3   6   1       70.39       74.01      3.37 o
   4   6   1      253.25      255.65      7.31 o
   5   6   1        9.82       24.73      4.57 o
   6   6   1       42.75       63.89      7.67 o
   7   6   1       27.06       39.96      3.73 o
   8   6   1       23.99       45.59      6.89 o
   9   6   1      151.07      166.94      4.63 o
  10   6   1       77.36       76.64      2.09 o
  11   6   1       91.53       84.65      2.23 o
  12   6   1       67.42       60.90      5.94 o
   0   7   1      223.70      219.39      3.67 o
   1   7   1     1101.37     1147.82     12.12 o
   2   7   1      205.99      209.31      3.36 o
   3   7   1      319.93      315.44      3.83 o
   4   7   1      198.64      196.65      4.22 o
   5   7   1      217.09      227.84      6.41 o
   6   7   1       71.67       78.80      3.45 o
   7   7   1      149.00      150.32      2.90 o
   8   7   1       86.90       72.48      2.34 o
   9   7   1       69.90       71.60      3.17 o
  10   7   1       21.33       22.73      2.00 o
  11   7   1       26.55       23.92      2.27 o
   1   8   1       19.64       26.92      2.06 o
   2   8   1      149.45      162.68      2.17 o
   3   8   1      132.66      132.38      3.24 o
   4   8   1      295.35      286.83      5.49 o
   5   8   1      106.30      104.27      3.29 o
   6   8   1      100.61       94.43      3.50 o
   7   8   1       27.13       24.93      2.05 o
   8   8   1        4.28        3.70      2.21 o
   9   8   1       12.05       14.61      2.50 o
   0   9   1       15.94       22.61      3.40 o
   1   9   1      188.37      186.75      2.45 o
   2   9   1       18.91       21.36      1.85 o
   3   9   1       55.66       50.44      1.74 o
   4   9   1       41.94       45.35      2.17 o
   5   9   1       66.64       60.49      2.60 o
   6   9   1       37.27       38.93      2.51 o
   7   9   1       60.73       57.97      2.54 o
   1  10   1       32.78       26.98      2.45 o
   2  10   1       17.65       14.10      1.79 o
   3  10   1        3.41        6.06      2.72 o
   2   0   2      788.38      910.07     72.65 o
   4   0   2        6.74       12.97      3.67 o
   5   0   2     2721.62     2983.73     94.13 o
   6   0   2      870.52      880.55     29.52 o
   7   0   2       30.90       38.65      3.24 o
   8   0   2      635.59      643.62     28.22 o
   9   0   2      435.04      443.31     20.20 o
  10   0   2        3.80        8.42      3.91 o
  11   0   2      322.09      304.40     10.91 o
  12   0   2        0.06        4.90      3.90 o
  13   0   2      165.93      167.44      4.96 o
  14   0   2        5.25        2.77      4.14 o
  15   0   2       17.60       21.60      4.39 o
   1   1   2      750.94      727.95     19.81 o
   2   1   2      645.89      667.21     27.77 o
   3   1   2       51.23       44.03      3.15 o
   4   1   2      116.36      111.23      2.80 o
   5   1   2     1759.26     1960.11     47.67 o
   6   1   2       24.37       30.37      2.02 o
   7   1   2      523.12      531.56      4.12 o
   8   1   2        3.01        5.22      2.16 o
   9   1   2        3.41        1.60      2.75 o
  10   1   2      363.73      377.70      8.56 o
  11   1   2      264.23      292.38      3.15 o
  12   1   2       11.52       13.32      2.96 o
  13   1   2       48.73       42.12      3.09 o
  14   1   2        4.76        3.63      3.60 o
  15   1   2       27.11       27.20      3.29 o
   1   2   2     2788.15     3011.98     23.95 o
   2   2   2     1567.30     1557.57     25.88 o
   3   2   2     2298.08     2337.90     49.37 o
   4   2   2        1.50        3.31      2.29 o
   5   2   2     8082.28     8561.16    190.67 o
   6   2   2        8.55        3.26      2.02 o
   7   2   2     4753.87     4819.76     96.95 o
   8   2   2       26.88       29.72      1.93 o
   9   2   2     3005.34     3016.78     53.06 o
  10   2   2      198.21      201.08      3.71 o
  11   2   2      508.13      514.60     12.08 o
  12   2   2        0.48        0.93      2.50 o
  13   2   2       28.56       31.44      2.57 o
  14   2   2        0.84        2.28      3.08 o
  15   2   2        4.36        7.52      2.79 o
   1   3   2      101.28      150.44     10.82 o
   2   3   2      203.70      244.00      3.49 o
   3   3   2      187.89      166.89      2.84 o
   4   3   2       41.07       38.10      2.27 o
   5   3   2     1286.59     1343.50     31.45 o
   6   3   2        7.71        6.41      2.81 o
   7   3   2      416.27      412.48      9.74 o
   8   3   2        0.32        3.96      1.88 o
   9   3   2        3.30        1.18      2.09 o
  10   3   2      250.48      257.44     14.52 o
  11   3   2      150.89      139.40      4.21 o
  12   3   2        7.95       11.48      1.92 o
  13   3   2       24.96       15.01      2.13 o
  14   3   2        2.44        5.69      2.40 o
   0   4   2     1428.68     1687.70     30.95 o
   1   4   2     6399.05     6355.25     18.54 o
   2   4   2      102.51      125.15      3.72 o
   3   4   2     4281.49     4273.87     42.24 o
   4   4   2        2.77       20.40      7.34 o
   5   4   2     1002.89     1041.14     17.08 o
   6   4   2      381.21      371.96      5.63 o
   7   4   2       21.31       29.63      2.38 o
   8   4   2      235.99      223.55      7.55 o
   9   4   2      164.97      170.41      3.47 o
  10   4   2        2.08        6.97      1.94 o
  11   4   2      148.67      127.37      3.97 o
  12   4   2        0.03        2.90      2.15 o
  13   4   2       86.36       73.80      2.35 o
  14   4   2        2.58        1.97      2.09 o
   1   5   2       38.69       74.16     11.04 o
   2   5   2       49.00       57.14      1.98 o
   3   5   2        9.77       22.26      2.20 o
   4   5   2       31.03       35.02      3.56 o
   5   5   2      262.32      271.21      4.27 o
   6   5   2        0.27        9.29      3.98 o
   7   5   2      131.83      131.68      5.73 o
   8   5   2        0.45        3.58      2.55 o
   9   5   2        6.17        8.50      1.96 o
  10   5   2      127.68      111.14      2.56 o
  11   5   2       99.29      119.47      3.86 o
  12   5   2        2.41        2.73      2.22 o
  13   5   2       19.00       21.85      2.29 o
   0   6   2     2478.48     2717.48      6.43 o
   1   6   2       32.95       40.65      2.09 o
   2   6   2      248.52      244.89      4.23 o
   3   6   2      368.15      378.13      6.07 o
   4   6   2        5.25        7.21      1.96 o
   5   6   2     1397.79     1427.77     15.62 o
   6   6   2        0.38        1.03      2.22 o
   7   6   2     1065.82     1081.96     23.02 o
   8   6   2       20.97       25.81      1.79 o
   9   6   2      639.28      611.54     12.44 o
  10   6   2       52.24       43.79      2.34 o
  11   6   2      118.92      103.34      2.93 o
  12   6   2        0.02        3.98      2.34 o
   1   7   2        0.10       20.11      4.91 o
   2   7   2        3.06       12.73      2.15 o
   3   7   2       76.73       78.51      3.19 o
   4   7   2        4.89        9.46      2.03 o
   5   7   2      210.16      221.78      6.57 o
   6   7   2        0.07        2.26      2.00 o
   7   7   2       78.84       79.30      2.30 o
   8   7   2        0.32       -1.10      2.13 o
   9   7   2        2.22        3.25      2.36 o
  10   7   2       48.92       51.57      2.22 o
  11   7   2       21.53       14.82      2.58 o
   0   8   2       81.97       88.56      4.71 o
   1   8   2      731.58      760.91      9.91 o
   2   8   2        9.81       17.74      3.10 o
   3   8   2      375.85      352.71      6.86 o
   4   8   2        1.64        4.77      1.88 o
   5   8   2       96.13       99.16      5.01 o
   6   8   2       51.62       52.83      3.06 o
   7   8   2        5.36        9.81      2.00 o
   8   8   2       16.32       14.16      2.31 o
   9   8   2       16.21       12.52      2.35 o
   1   9   2        2.08        7.63      2.04 o
   2   9   2        0.45        3.29      3.16 o
   3   9   2        0.50        4.19      2.31 o
   4   9   2        4.87        4.88      2.48 o
   5   9   2       14.42       18.56      2.78 o
   6   9   2        1.08       -1.43      2.27 o
   7   9   2        9.64       14.83      2.99 o
   0  10   2      155.92      128.67      3.13 o
   1  10   2        0.58        0.92      2.20 o
   2  10   2       15.76       17.14      2.75 o
   1   0   3       23.78       40.60      9.48 o
   2   0   3       11.37       13.65      6.00 o
   4   0   3     5167.04     4752.29     18.70 o
   5   0   3     1230.17     1088.43     42.83 o
   6   0   3      506.62      527.62     17.85 o
   7   0   3      710.02      720.40     29.56 o
   8   0   3       45.68       49.01      3.25 o
   9   0   3      157.88      142.94      4.26 o
  10   0   3      134.72      136.83      4.36 o
  11   0   3        4.39        8.58      4.83 o
  12   0   3      141.58      146.26      4.06 o
  13   0   3       23.07       39.39      4.27 o
  14   0   3        0.45        4.60      4.16 o
  15   0   3        2.38       -1.28      4.36 o
   0   1   3     1840.44     1505.61     49.58 o
   1   1   3     2784.50     2603.60    115.48 o
   2   1   3     5796.53     5510.74    168.60 o
   3   1   3      616.37      654.22     23.44 o
   4   1   3     2211.50     2203.72     94.24 o
   5   1   3      357.22      390.65     19.71 o
   6   1   3     3001.59     3001.33     91.67 o
   7   1   3      301.39      320.96      7.45 o
   8   1   3     1596.05     1623.16     23.05 o
   9   1   3      580.83      600.93     12.86 o
  10   1   3      509.21      517.38     10.24 o
  11   1   3       54.69       55.15      2.45 o
  12   1   3      141.96      152.76      4.63 o
  13   1   3        9.81        7.94      2.94 o
  14   1   3        0.27       -0.68      3.07 o
  15   1   3       11.66       12.97      3.43 o
   1   2   3     3513.29     3661.02     35.32 o
   2   2   3       68.63       74.94      2.24 o
   3   2   3      991.29      979.47     28.90 o
   4   2   3     2401.47     2595.55     77.04 o
   5   2   3     4566.71     4988.43     84.64 o
   6   2   3      386.48      413.10     11.34 o
   7   2   3        1.28        2.00      2.14 o
   8   2   3      132.49      131.28      2.93 o
   9   2   3       74.61       62.88      2.08 o
  10   2   3      218.28      209.19      6.95 o
  11   2   3      516.79      505.77     14.67 o
  12   2   3      143.63      153.47      3.20 o
  13   2   3       65.86       66.83      3.55 o
  14   2   3        0.88        2.86      2.44 o
  15   2   3       11.13        0.27      4.34 o
   0   3   3     2177.80     2079.14     30.25 o
   1   3   3     1545.47     1402.62     21.01 o
   2   3   3     3283.98     3291.85     20.97 o
   3   3   3      675.92      680.57      8.22 o
   4   3   3     1488.39     1523.61     35.77 o
   5   3   3      180.54      170.06      4.32 o
   6   3   3     1782.16     1815.08     53.45 o
   7   3   3      145.31      135.63      3.83 o
   8   3   3      953.11      934.56     31.72 o
   9   3   3      324.48      286.22      9.79 o
  10   3   3      324.88      319.98      8.44 o
  11   3   3       31.02       26.50      2.32 o
  12   3   3      107.99      104.78      4.24 o
  13   3   3        7.29       11.64      2.73 o
  14   3   3        0.45       -0.89      2.50 o
   1   4   3      248.87      255.04      8.29 o
   2   4   3       13.59       19.87      3.12 o
   3   4   3     4180.52     4237.16     55.30 o
   4   4   3     1297.53     1382.86     22.65 o
   5   4   3      608.81      543.11     17.03 o
   6   4   3      207.30      188.09      6.33 o
   7   4   3      281.19      289.59      4.97 o
   8   4   3       27.51       25.87      1.95 o
   9   4   3       73.78       76.15      2.41 o
  10   4   3       59.27       63.54      2.06 o
  11   4   3        5.49        3.83      2.09 o
  12   4   3       65.89       62.24      2.19 o
  13   4   3        7.57       11.04      2.47 o
  14   4   3        0.29        3.91      2.86 o
   0   5   3      801.17      753.32     11.29 o
   1   5   3      181.56      182.28      3.08 o
   2   5   3     1051.02     1018.28     11.40 o
   3   5   3      206.84      229.59      3.60 o
   4   5   3      687.22      687.98     10.07 o
   5   5   3      108.64      110.11      2.82 o
   6   5   3      922.17      947.34     17.39 o
   7   5   3      132.42      154.79      3.27 o
   8   5   3      517.24      520.26     13.62 o
   9   5   3      256.17      268.18      5.21 o
  10   5   3      170.94      179.16      4.68 o
  11   5   3       29.53       35.23      3.32 o
  12   5   3       57.55       57.66      2.51 o
  13   5   3        4.47        9.79      2.37 o
   1   6   3      216.44      227.17      3.00 o
   2   6   3        1.04        7.89      1.72 o
   3   6   3      371.59      361.75      6.29 o
   4   6   3      265.84      278.87      9.21 o
   5   6   3      721.20      743.52     23.83 o
   6   6   3       84.40       84.68      2.18 o
   7   6   3        0.88       13.24      3.76 o
   8   6   3       37.50       36.75      2.34 o
   9   6   3       19.29       23.69      2.35 o
  10   6   3       47.79       50.84      2.75 o
  11   6   3      109.50      102.42      4.21 o
  12   6   3       32.55       25.71      2.20 o
   0   7   3      389.79      400.93      3.85 o
   1   7   3      156.95      141.63      5.42 o
   2   7   3      389.47      409.48      6.14 o
   3   7   3      134.01      143.06      5.00 o
   4   7   3      220.89      233.23      3.21 o
   5   7   3       24.82       28.14      1.92 o
   6   7   3      247.15      253.04      4.95 o
   7   7   3       12.17        9.49      2.91 o
   8   7   3      138.96      141.03      2.42 o
   9   7   3       57.51       43.89      2.05 o
  10   7   3       51.62       46.57      3.73 o
  11   7   3        5.93        9.86      2.75 o
   1   8   3       45.31       56.00      3.54 o
   2   8   3        3.14        4.95      1.75 o
   3   8   3      314.76      320.68      7.01 o
   4   8   3      100.88       99.73      3.50 o
   5   8   3       77.41       79.14      2.97 o
   6   8   3       25.68       23.94      2.17 o
   7   8   3       30.93       34.28      2.93 o
   8   8   3        4.50        5.42      2.32 o
   9   8   3        9.63       10.82      2.53 o
   0   9   3       56.26       55.75      3.53 o
   1   9   3        1.16        6.18      2.01 o
   2   9   3       62.12       61.64      1.85 o
   3   9   3       17.03       25.16      2.83 o
   4   9   3       62.30       55.46      2.06 o
   5   9   3       10.87       18.30      2.25 o
   6   9   3       90.83       70.79      4.59 o
   7   9   3       15.31       18.93      3.23 o
   1  10   3        7.17        6.88      2.05 o
   2  10   3        0.01        2.41      2.66 o
   3   0   4       47.72       65.03      7.28 o
   4   0   4     3471.41     3486.12    195.40 o
   5   0   4     4316.09     4665.21    178.78 o
   6   0   4      508.09      418.73     19.41 o
   7   0   4     1583.26     1453.79     41.51 o
   8   0   4       98.04      112.31      4.34 o
   9   0   4      685.07      650.62     25.94 o
  10   0   4      181.92      162.59     13.63 o
  11   0   4      207.51      241.70      8.01 o
  12   0   4      211.91      201.16      4.17 o
  13   0   4        4.40        8.43      4.04 o
  14   0   4      194.31      198.08      5.09 o
  15   0   4       27.07       35.55      4.95 o
   1   1   4       43.77       44.03      3.86 o
   2   1   4       52.45       59.99      4.15 o
   3   1   4      100.41      123.57      5.12 o
   4   1   4      479.49      555.60     30.92 o
   5   1   4     4554.10     5178.55    221.15 o
   6   1   4      431.56      367.60     13.78 o
   7   1   4        3.77        3.27      2.30 o
   8   1   4       98.95       94.62      2.80 o
   9   1   4        8.42       14.33      2.39 o
  10   1   4      185.41      172.07      4.20 o
  11   1   4       50.42       50.35      2.56 o
  12   1   4       22.59       25.42      2.70 o
  13   1   4        0.46       -1.00      3.09 o
  14   1   4      159.24      176.00      4.74 o
  15   1   4        1.26       -0.44      2.95 o
   0   2   4      308.03      319.74      7.26 o
   1   2   4     9023.01     8050.13    713.46 o
   2   2   4      777.16      832.48     19.35 o
   3   2   4     1659.47     1620.48     57.65 o
   4   2   4     3820.86     4000.35    155.77 o
   5   2   4      614.89      709.13     20.24 o
   6   2   4     3698.56     3644.63    106.48 o
   7   2   4      269.15      253.98     12.28 o
   8   2   4     1720.59     1722.65     45.99 o
   9   2   4       83.33       82.69      3.14 o
  10   2   4      498.79      484.65     21.82 o
  11   2   4       22.29       23.88      2.99 o
  12   2   4       96.20      100.75      3.01 o
  13   2   4       35.06       40.59      3.05 o
  14   2   4       55.67       58.01      2.81 o
   1   3   4       81.94       81.98      1.98 o
   2   3   4       63.51       49.60      2.82 o
   3   3   4       22.18       22.38      1.83 o
   4   3   4       34.91       51.11      4.85 o
   5   3   4     1889.44     2043.06     56.00 o
   6   3   4      327.92      313.35     13.61 o
   7   3   4        1.10        4.37      2.18 o
   8   3   4       75.64       82.62      2.72 o
   9   3   4        3.61        8.28      2.58 o
  10   3   4       96.02       82.09      2.60 o
  11   3   4       39.94       46.48      2.07 o
  12   3   4       13.07       15.01      2.12 o
  13   3   4        0.79        3.30      3.25 o
  14   3   4      103.53       98.61      5.48 o
   0   4   4     6578.79     6627.70     83.01 o
   1   4   4      457.74      483.28      3.90 o
   2   4   4     3645.10     3526.03     49.60 o
   3   4   4        5.46       19.79      3.42 o
   4   4   4     1548.54     1523.30     21.92 o
   5   4   4     1464.22     1549.38     27.46 o
   6   4   4      180.11      175.33      3.05 o
   7   4   4      753.86      742.00     22.87 o
   8   4   4       58.74       58.91      2.32 o
   9   4   4      365.79      351.79      6.64 o
  10   4   4       98.35       88.38      4.57 o
  11   4   4      101.71       95.84      4.12 o
  12   4   4      109.27       94.13      4.27 o
  13   4   4        2.57        0.00      2.39 o
   1   5   4       13.72       21.02      2.83 o
   2   5   4        2.20       12.94      2.97 o
   3   5   4        2.52       -1.49      1.66 o
   4   5   4       73.85       75.03      3.19 o
   5   5   4      747.64      748.18     44.53 o
   6   5   4       57.46       51.90      2.48 o
   7   5   4        8.65        5.92      2.67 o
   8   5   4       35.06       35.59      3.95 o
   9   5   4        2.64        3.09      2.28 o
  10   5   4       63.77       70.51      2.24 o
  11   5   4       17.24       13.97      2.05 o
  12   5   4       21.34       32.03      3.37 o
  13   5   4        0.06        2.64      2.83 o
   0   6   4       77.84       79.13      3.58 o
   1   6   4     1221.42     1224.07     12.90 o
   2   6   4      172.93      185.95      5.10 o
   3   6   4      279.34      253.72      3.13 o
   4   6   4      749.66      778.50      8.88 o
   5   6   4       71.53       80.72      4.21 o
   6   6   4      668.49      679.43      5.93 o
   7   6   4       45.82       48.69      2.84 o
   8   6   4      438.09      440.44     12.16 o
   9   6   4       12.97       17.08      2.42 o
  10   6   4      135.55      134.46      5.58 o
  11   6   4        5.82        9.94      2.42 o
  12   6   4       26.61       24.85      2.45 o
   1   7   4        5.70        6.10      2.49 o
   2   7   4       17.05       23.39      2.97 o
   3   7   4        1.19        1.83      2.30 o
   4   7   4        2.74        6.22      2.20 o
   5   7   4      134.01      132.39      3.74 o
   6   7   4       56.22       67.45      2.26 o
   7   7   4        0.09        3.03      2.29 o
   8   7   4       14.21       24.81      2.36 o
   9   7   4        0.28        5.67      2.19 o
  10   7   4        9.35        8.00      2.70 o
   0   8   4      527.86      520.46     15.81 o
   1   8   4       57.77       64.98      1.80 o
   2   8   4      369.98      392.51      6.74 o
   3   8   4        1.29        2.90      2.43 o
   4   8   4      169.08      161.23      2.29 o
   5   8   4      141.66      137.69      3.07 o
   6   8   4       11.78       14.11      1.92 o
   7   8   4      109.97      103.03      2.53 o
   8   8   4       15.53       19.63      2.35 o
   9   8   4       57.12       48.43      2.98 o
   1   9   4        0.13        1.79      2.62 o
   2   9   4        1.50        4.19      1.73 o
   3   9   4        2.01        5.39      1.86 o
   4   9   4       10.82        8.18      1.79 o
   5   9   4       51.59       47.55      5.05 o
   6   9   4        1.60        0.75      3.72 o
   0  10   4        2.52        6.16      2.48 o
   1  10   4       71.52       58.68      2.35 o
   2   0   5     4965.52     5387.42     26.85 o
   3   0   5      343.19      460.95      8.56 o
   4   0   5     1382.11     1160.60    107.83 o
   5   0   5     1775.24     2078.69    134.59 o
   6   0   5     1034.29      988.12     66.56 o
   7   0   5       75.13       66.78      3.91 o
   8   0   5       11.97       13.37      3.48 o
   9   0   5       76.65       72.26      2.95 o
  10   0   5      166.02      161.17      5.33 o
  11   0   5      356.83      355.26      8.36 o
  12   0   5       63.87       83.52      8.06 o
  13   0   5      242.61      271.19      4.62 o
  14   0   5       17.33       14.02      4.73 o
  15   0   5       56.89       67.31      5.87 o
   0   1   5      158.78      136.11      4.77 o
   1   1   5     4192.99     3657.08    189.71 o
   2   1   5      588.13      621.59     34.18 o
   3   1   5     3846.34     3802.42    207.24 o
   4   1   5      972.94     1024.05     37.15 o
   5   1   5     1610.52     1509.35     89.44 o
   6   1   5       13.04        9.61      2.39 o
   7   1   5     1850.51     1877.27     66.36 o
   8   1   5      147.31      141.71      4.06 o
   9   1   5      830.83      791.83     16.51 o
  10   1   5       43.13       42.16      2.67 o
  11   1   5      282.52      274.62      5.13 o
  12   1   5        4.26        7.37      2.70 o
  13   1   5       94.05       82.74      5.80 o
  14   1   5       21.81       25.72      2.96 o
  15   1   5       23.78       10.08      6.42 o
   1   2   5       39.76       29.06      2.16 o
   2   2   5     1699.54     1546.32     36.37 o
   3   2   5     1003.74      957.27     36.12 o
   4   2   5     5434.47     5822.25    273.47 o
   5   2   5       13.96        7.48      2.79 o
   6   2   5      397.35      362.73     11.45 o
   7   2   5      557.01      545.13     28.44 o
   8   2   5       84.15       76.93      2.22 o
   9   2   5       36.88       40.68      2.31 o
  10   2   5      156.21      146.22      4.57 o
  11   2   5       91.19       88.38      2.71 o
  12   2   5       81.76       82.48      3.39 o
  13   2   5       73.14       82.22      3.50 o
  14   2   5       71.10       74.32      2.97 o
   0   3   5       75.33       65.12      2.41 o
   1   3   5     2809.54     2816.66     36.03 o
   2   3   5      458.16      395.77     11.52 o
   3   3   5     2566.52     2621.82     42.95 o
   4   3   5      616.75      645.31     16.99 o
   5   3   5      979.77      974.98     16.57 o
   6   3   5        0.42        0.65      2.42 o
   7   3   5     1114.52     1170.02     44.01 o
   8   3   5       49.56       46.84      2.76 o
   9   3   5      545.85      516.22      9.21 o
  10   3   5       11.61        8.02      2.40 o
  11   3   5      205.69      190.52      5.38 o
  12   3   5        1.82        4.32      2.81 o
  13   3   5       71.08       63.81      3.03 o
  14   3   5       17.86       21.11      3.23 o
   1   4   5      103.38      118.98      2.02 o
   2   4   5     1545.66     1575.16     22.73 o
   3   4   5       80.26       90.46      3.73 o
   4   4   5      594.67      490.63     11.38 o
   5   4   5      461.82      502.14     14.57 o
   6   4   5      410.55      390.54     12.79 o
   7   4   5       35.30       43.01      3.74 o
   8   4   5        5.42        6.91      2.21 o
   9   4   5       37.21       39.81      2.51 o
  10   4   5       72.93       70.56      3.55 o
  11   4   5      179.77      167.25      4.00 o
  12   4   5       34.85       39.66      2.48 o
  13   4   5      124.61      119.09      6.79 o
   0   5   5        0.48        5.26      2.45 o
   1   5   5     1079.86     1032.98     12.08 o
   2   5   5       38.68       35.65      1.89 o
   3   5   5     1152.83     1143.39     14.37 o
   4   5   5      212.95      220.71      4.46 o
   5   5   5      517.96      473.52     14.19 o
   6   5   5       15.60       18.17      2.17 o
   7   5   5      555.23      533.68     12.68 o
   8   5   5       75.57       94.38      2.74 o
   9   5   5      278.36      271.80      4.75 o
  10   5   5       16.76       20.16      1.79 o
  11   5   5       95.67       86.41      3.52 o
  12   5   5        1.49        1.99      2.40 o
  13   5   5       30.29       27.40      2.82 o
   1   6   5        7.60       16.99      3.88 o
   2   6   5      226.88      221.93      5.95 o
   3   6   5      195.47      196.73      2.82 o
   4   6   5      869.63      899.01     14.96 o
   5   6   5       28.92       31.19      2.45 o
   6   6   5       85.13       84.10      3.04 o
   7   6   5      127.92      137.67      4.28 o
   8   6   5       20.14       28.28      2.53 o
   9   6   5        8.93        4.66      2.45 o
  10   6   5       48.83       51.87      2.14 o
  11   6   5       22.56       26.84      2.68 o
  12   6   5       18.39       13.77      2.68 o
   0   7   5      106.25      128.07      3.08 o
   1   7   5      400.72      413.15      7.84 o
   2   7   5       82.89       86.89      3.49 o
   3   7   5      387.53      420.98      5.91 o
   4   7   5       74.04       81.13      2.42 o
   5   7   5      138.15      156.08      3.13 o
   6   7   5        0.78        2.00      2.10 o
   7   7   5      149.76      160.14      5.12 o
   8   7   5        1.88        5.47      2.20 o
   9   7   5       96.41       92.71      2.53 o
  10   7   5        0.05        6.29      2.02 o
   1   8   5        9.43        5.38      1.70 o
   2   8   5      165.00      165.75      4.54 o
   3   8   5       10.02       11.50      3.20 o
   4   8   5       71.80       71.63      1.92 o
   5   8   5       40.05       37.22      1.84 o
   6   8   5       45.33       46.66      4.80 o
   7   8   5        4.36        5.76      2.25 o
   8   8   5        0.48        5.86      2.17 o
   9   8   5        5.37        7.60      2.35 o
   0   9   5        0.41        3.65      2.27 o
   1   9   5       78.19       71.03      2.73 o
   2   9   5        0.53        2.65      1.81 o
   3   9   5      103.94       98.86      4.48 o
   4   9   5       15.39       13.46      3.79 o
   5   9   5       49.39       42.55      2.13 o
   6   9   5        2.73        5.46      2.27 o
   1  10   5        0.82        6.14      6.37 o
   2   0   6      268.41      306.36      8.10 o
   3   0   6     3978.97     4198.81     22.51 o
   4   0   6      434.51      401.25     46.90 o
   5   0   6      890.17      807.88     60.91 o
   6   0   6     3956.95     3755.65    300.30 o
   7   0   6      817.35      789.75     46.84 o
   8   0   6     2440.27     2258.68    125.07 o
   9   0   6      338.93      337.02     20.03 o
  10   0   6      776.67      767.35     31.68 o
  11   0   6      176.55      170.99      4.96 o
  12   0   6       30.50       35.98      3.53 o
  13   0   6       39.89       32.90      4.45 o
  14   0   6       30.21       36.36      4.82 o
   1   1   6       79.30       68.50     10.91 o
   2   1   6        3.85        6.99      4.46 o
   3   1   6      195.51      205.68      9.42 o
   4   1   6      501.27      617.43     30.46 o
   5   1   6       17.78        7.28      3.09 o
   6   1   6       33.96       27.41      2.40 o
   7   1   6      234.61      238.40     28.09 o
   8   1   6       19.53       20.86      2.71 o
   9   1   6      152.85      139.66      5.42 o
  10   1   6       44.38       49.34      2.87 o
  11   1   6      115.75      129.34      7.35 o
  12   1   6       37.47       36.69      2.89 o
  13   1   6       42.93       37.32      3.06 o
  14   1   6       70.65       82.32      3.75 o
   0   2   6     5591.02     5226.85    286.84 o
   1   2   6     2376.40     2197.00     42.75 o
   2   2   6     6557.61     6257.30    200.76 o
   3   2   6     3089.18     2985.59    105.38 o
   4   2   6      334.27      281.62     12.16 o
   5   2   6     1703.91     1653.41     62.98 o
   6   2   6        1.35        1.53      2.17 o
   7   2   6     1410.51     1439.59     38.11 o
   8   2   6       26.41       28.14      2.46 o
   9   2   6      336.76      367.95      8.16 o
  10   2   6       22.67       17.51      2.11 o
  11   2   6       67.60       63.61      4.19 o
  12   2   6       36.49       35.52      3.18 o
  13   2   6        4.46       -1.01      2.90 o
  14   2   6      133.32      131.39      6.84 o
   1   3   6       45.15       37.69      1.99 o
   2   3   6        3.37        6.70      2.01 o
   3   3   6      273.68      241.71      6.06 o
   4   3   6      291.29      324.70      9.40 o
   5   3   6       49.06       45.76      2.56 o
   6   3   6        5.13        2.59      2.28 o
   7   3   6      175.72      191.56      8.02 o
   8   3   6        9.94       12.65      3.68 o
   9   3   6       86.65       96.61      2.60 o
  10   3   6       34.58       42.96      2.16 o
  11   3   6       60.15       66.07      3.41 o
  12   3   6       35.19       46.87      4.17 o
  13   3   6       25.75       25.57      2.73 o
  14   3   6       55.91       61.35      3.23 o
   0   4   6     1527.37     1559.32     10.94 o
   1   4   6     2239.59     2220.27     27.35 o
   2   4   6       61.30       58.84      2.51 o
   3   4   6     1457.33     1426.18     26.54 o
   4   4   6      280.89      281.84      5.34 o
   5   4   6      399.78      383.50      7.54 o
   6   4   6     1584.65     1589.54     34.89 o
   7   4   6      374.42      373.04     10.17 o
   8   4   6     1136.64     1078.49     34.14 o
   9   4   6      139.53      133.90      5.88 o
  10   4   6      357.87      348.61     10.98 o
  11   4   6       89.57       75.91      3.44 o
  12   4   6       15.90       15.38      2.27 o
  13   4   6       21.83       14.19      2.70 o
   1   5   6        0.07       -0.09      1.87 o
   2   5   6       10.28       11.64      1.61 o
   3   5   6       21.21       21.80      2.76 o
   4   5   6       15.32       19.10      1.89 o
   5   5   6        0.44       -0.12      2.11 o
   6   5   6       33.95       34.45      3.13 o
   7   5   6       67.46       55.18      4.47 o
   8   5   6       13.23       18.31      4.15 o
   9   5   6       65.36       54.44      2.39 o
  10   5   6       13.21       15.51      2.09 o
  11   5   6       48.59       41.66      2.09 o
  12   5   6       11.55       12.02      2.06 o
   0   6   6     1342.43     1330.55     37.37 o
   1   6   6      485.65      509.86      8.75 o
   2   6   6     1108.85     1064.49     20.98 o
   3   6   6      545.91      576.71      9.44 o
   4   6   6      106.94       94.14      1.95 o
   5   6   6      343.81      343.76      6.25 o
   6   6   6        2.98        5.52      3.13 o
   7   6   6      310.26      306.88      6.73 o
   8   6   6        7.15        8.09      3.69 o
   9   6   6       59.77       61.82      3.50 o
  10   6   6        3.16        4.80      2.46 o
  11   6   6       17.41       12.00      2.24 o
   1   7   6        4.96        4.38      1.75 o
   2   7   6        1.17        1.66      1.79 o
   3   7   6       70.52       62.84      2.04 o
   4   7   6       37.57       39.38      1.71 o
   5   7   6       10.55        9.64      1.87 o
   6   7   6        0.19        5.05      2.11 o
   7   7   6       36.22       42.77      3.88 o
   8   7   6        1.21        7.21      2.26 o
   9   7   6       13.36       16.70      1.96 o
  10   7   6        7.22       13.96      2.42 o
   0   8   6      110.18      123.57      5.31 o
   1   8   6      229.51      235.40      4.59 o
   2   8   6        8.15        8.47      1.86 o
   3   8   6      145.91      148.47      2.16 o
   4   8   6       45.02       45.29      2.19 o
   5   8   6       43.33       46.95      1.99 o
   6   8   6      165.85      158.51      2.42 o
   7   8   6       50.39       49.66      2.34 o
   8   8   6      151.61      133.96      2.43 o
   1   9   6        0.87        3.54      1.81 o
   2   9   6        3.01        8.42      3.25 o
   3   9   6        0.56        4.04      2.06 o
   4   9   6        0.06        4.09      2.10 o
   5   9   6        2.50        2.23      2.02 o
   6   9   6        6.47       12.76      3.19 o
   2   0   7      682.77      817.39     11.11 o
   3   0   7     1569.18     1709.52     14.36 o
   4   0   7      230.63      251.06     21.29 o
   5   0   7     1621.83     1533.95    178.81 o
   6   0   7        0.59        4.47      3.47 o
   7   0   7       22.50       31.42      3.50 o
   8   0   7      149.05      159.79      4.57 o
   9   0   7        0.17        1.69      2.78 o
  10   0   7      805.10      773.35     40.33 o
  11   0   7      132.76      155.51      4.91 o
  12   0   7      168.58      149.90     11.34 o
  13   0   7       34.29       44.73      4.67 o
  14   0   7       98.28      114.70      6.57 o
   0   1   7    12452.19     9814.26     27.94 o
   1   1   7      554.90      548.13     89.91 o
   2   1   7     5518.65     4659.50    490.21 o
   3   1   7      221.81      254.10     13.95 o
   4   1   7     3066.54     3082.82    152.19 o
   5   1   7       22.21       26.84      3.06 o
   6   1   7     2145.42     2219.57    107.51 o
   7   1   7        4.42        8.13      3.03 o
   8   1   7      584.34      535.85     16.11 o
   9   1   7       62.33       55.71      2.83 o
  10   1   7      110.00      120.59      3.44 o
  11   1   7        0.45        5.72      2.84 o
  12   1   7       61.79       67.24      6.75 o
  13   1   7        9.12       14.78      2.89 o
  14   1   7       37.58       38.36      3.58 o
   1   2   7        6.20        5.96      2.26 o
   2   2   7     1794.07     1708.84     67.15 o
   3   2   7     1071.27      932.76     30.61 o
   4   2   7     3698.76     3414.78    184.48 o
   5   2   7      122.44       94.35      8.69 o
   6   2   7     1632.03     1600.70     71.78 o
   7   2   7        0.95        6.53      2.83 o
   8   2   7      214.85      215.07      6.41 o
   9   2   7      263.74      257.41      3.78 o
  10   2   7      141.38      137.54      3.08 o
  11   2   7       19.84       26.14      2.73 o
  12   2   7        1.10       -2.76      3.39 o
  13   2   7        0.00        2.68      2.92 o
  14   2   7       15.09       17.13      4.21 o
   0   3   7     6938.81     6958.86    281.38 o
   1   3   7      541.06      564.84      7.97 o
   2   3   7     3004.38     2862.23     82.81 o
   3   3   7      156.24      170.71      2.69 o
   4   3   7     1953.57     1926.63     17.52 o
   5   3   7        8.92       13.78      2.08 o
   6   3   7     1299.81     1241.29    153.63 o
   7   3   7        4.56        5.43      3.14 o
   8   3   7      424.93      431.60     11.65 o
   9   3   7       69.03       76.47      2.82 o
  10   3   7       87.39       91.06      2.68 o
  11   3   7        0.02        0.71      2.52 o
  12   3   7       54.13       48.41      2.65 o
  13   3   7        4.92        5.96      2.94 o
  14   3   7       30.11       17.51      3.10 o
   1   4   7      312.13      280.46      9.37 o
   2   4   7      233.16      234.74      6.71 o
   3   4   7      669.27      713.53     14.30 o
   4   4   7      160.05      170.57      4.80 o
   5   4   7      582.19      576.11     30.37 o
   6   4   7        2.65        3.97      3.42 o
   7   4   7        8.67        9.33      2.45 o
   8   4   7       66.96       67.07      2.62 o
   9   4   7        0.52        5.49      1.95 o
  10   4   7      395.90      372.02     11.87 o
  11   4   7       57.60       59.68      3.34 o
  12   4   7       87.88       79.22      4.00 o
  13   4   7       17.72       22.27      2.91 o
   0   5   7     2767.26     2836.85     43.18 o
   1   5   7       19.21       27.30      1.78 o
   2   5   7     1238.47     1243.12     23.41 o
   3   5   7       14.15       14.49      2.60 o
   4   5   7      967.08      934.46     13.87 o
   5   5   7       24.04       19.91      1.84 o
   6   5   7      604.07      559.30     11.72 o
   7   5   7        9.26        4.92      4.13 o
   8   5   7      207.94      200.93      4.51 o
   9   5   7        4.03        7.75      2.35 o
  10   5   7       31.36       36.22      2.49 o
  11   5   7        0.82       -1.26      2.02 o
  12   5   7       22.65       22.99      2.43 o
   1   6   7       21.62       28.44      1.86 o
   2   6   7      325.75      318.85     18.32 o
   3   6   7      174.71      161.35      3.86 o
   4   6   7      587.58      582.30     10.66 o
   5   6   7       31.66       28.46      2.09 o
   6   6   7      336.70      324.12      6.03 o
   7   6   7        0.09        5.57      2.82 o
   8   6   7       45.21       49.92      2.85 o
   9   6   7       52.37       56.80      2.37 o
  10   6   7       34.59       34.14      2.09 o
  11   6   7        7.82       10.74      2.23 o
   0   7   7      828.44      816.79     22.16 o
   1   7   7       94.76       97.27      3.14 o
   2   7   7      329.39      347.43      8.67 o
   3   7   7       23.80       31.42      1.74 o
   4   7   7      285.51      293.33      5.00 o
   5   7   7        0.84        4.47      1.82 o
   6   7   7      178.59      193.42      5.72 o
   7   7   7        6.72        9.02      2.38 o
   8   7   7       84.11       89.45      5.41 o
   9   7   7       14.42       22.59      2.65 o
  10   7   7       18.23       18.70      2.56 o
   1   8   7       19.76       25.65      1.91 o
   2   8   7       28.97       31.22      4.68 o
   3   8   7       75.05       73.15      2.86 o
   4   8   7       40.17       45.28      2.06 o
   5   8   7       61.39       61.31      2.51 o
   6   8   7        1.08        3.95      2.28 o
   7   8   7        1.18       -2.13      2.65 o
   8   8   7        7.68        7.69      3.88 o
   0   9   7      234.25      212.04      5.33 o
   1   9   7        0.25        5.60      1.81 o
   2   9   7       92.14       92.13      3.15 o
   3   9   7        0.10        1.91      1.78 o
   4   9   7       95.13       81.18      2.29 o
   5   9   7        4.75        3.71      2.01 o
   2   0   8      883.12      920.25     10.19 o
   3   0   8      563.46      625.99      9.15 o
   4   0   8     1857.85     2047.77     14.97 o
   5   0   8     3035.41     2747.30    435.61 o
   6   0   8      582.91      487.81    127.15 o
   7   0   8     2839.30     2669.26    195.05 o
   8   0   8      732.59      759.79     20.28 o
   9   0   8      218.65      304.49     12.02 o
  10   0   8      177.51      174.04     12.42 o
  11   0   8      127.37      132.50     11.51 o
  12   0   8       86.89       82.42      4.92 o
  13   0   8        0.74        1.12      3.76 o
  14   0   8        0.56       -0.15      4.27 o
   1   1   8      966.72     1023.79    132.64 o
   2   1   8      306.12      287.93     39.03 o
   3   1   8      749.71      698.95     29.32 o
   4   1   8       50.40       52.67      4.22 o
   5   1   8      165.21      181.81      6.99 o
   6   1   8      117.66      122.58      3.26 o
   7   1   8      264.04      263.26     10.45 o
   8   1   8      232.63      198.18      7.35 o
   9   1   8      117.81      120.49      3.01 o
  10   1   8       69.79       65.93      3.00 o
  11   1   8      143.27      135.68      3.30 o
  12   1   8       23.46       27.89      3.12 o
  13   1   8       17.93       21.41      3.39 o
  14   1   8        8.00        5.63      4.35 o
   0   2   8     6870.23     6482.97    478.10 o
   1   2   8    13184.53    12433.41    947.06 o
   2   2   8     3063.44     2634.26    211.86 o
   3   2   8     2829.33     2555.20    113.22 o
   4   2   8     2176.88     2222.28    127.24 o
   5   2   8      236.73      210.37     13.66 o
   6   2   8      183.47      174.55     12.26 o
   7   2   8        1.21        0.16      2.67 o
   8   2   8      102.18      118.95      4.89 o
   9   2   8      219.03      169.76      3.07 o
  10   2   8        2.22        9.39      3.48 o
  11   2   8       41.06       38.83      2.56 o
  12   2   8       18.65       19.33      2.85 o
  13   2   8       46.89       46.76      2.84 o
  14   2   8        0.68        2.32      3.07 o
   1   3   8      423.92      429.10      8.98 o
   2   3   8      230.04      207.29      4.00 o
   3   3   8      189.82      184.02      4.87 o
   4   3   8       85.63       80.57      2.49 o
   5   3   8       37.41       33.63      2.53 o
   6   3   8      104.51      116.07      4.55 o
   7   3   8      118.56      114.39      2.91 o
   8   3   8      125.39      130.20      8.09 o
   9   3   8       88.79       91.52      4.48 o
  10   3   8       36.02       36.85      2.89 o
  11   3   8      121.31      121.43      3.79 o
  12   3   8       12.32       18.36      3.63 o
  13   3   8       21.01       27.20      2.74 o
   0   4   8      878.47      933.95     31.30 o
   1   4   8       99.10      124.55      2.11 o
   2   4   8      372.50      332.70      6.10 o
   3   4   8      247.75      250.20      9.95 o
   4   4   8      749.32      740.60     17.94 o
   5   4   8     1256.34     1270.12    136.50 o
   6   4   8      281.04      285.77      8.98 o
   7   4   8     1366.74     1277.71     47.34 o
   8   4   8      346.31      348.63     11.52 o
   9   4   8      107.22      119.93      2.29 o
  10   4   8       94.35      100.96      5.62 o
  11   4   8       66.03       60.80      2.68 o
  12   4   8       43.48       37.00      3.33 o
  13   4   8        0.46        1.85      2.84 o
   1   5   8       70.55       71.22      1.86 o
   2   5   8       21.10       28.19      1.85 o
   3   5   8      215.18      210.96      6.16 o
   4   5   8        9.34        9.59      1.84 o
   5   5   8       89.73      100.96      2.78 o
   6   5   8       35.05       31.56      1.98 o
   7   5   8       96.70      110.79      4.10 o
   8   5   8       73.55       62.62      5.46 o
   9   5   8       42.12       42.89      2.36 o
  10   5   8       37.88       30.06      2.52 o
  11   5   8       41.00       37.11      2.68 o
  12   5   8       11.47       13.69      3.05 o
   0   6   8     1131.95     1124.72     36.44 o
   1   6   8     2284.44     2262.18     33.59 o
   2   6   8      596.23      589.67      6.89 o
   3   6   8      534.52      518.17      8.13 o
   4   6   8      425.55      435.70      7.63 o
   5   6   8       38.91       36.75      1.77 o
   6   6   8       42.87       45.58      2.36 o
   7   6   8        0.38       -0.65      2.96 o
   8   6   8       18.04       25.67      6.25 o
   9   6   8       52.79       47.06      2.11 o
  10   6   8        0.87        0.37      2.17 o
  11   6   8       12.77       13.61      3.00 o
   1   7   8       47.73       46.33      2.89 o
   2   7   8       27.34       33.15      1.93 o
   3   7   8        5.04        7.01      1.84 o
   4   7   8       37.27       36.53      2.56 o
   5   7   8        0.16        4.42      2.00 o
   6   7   8       24.02       36.44      2.48 o
   7   7   8       10.06        9.00      2.68 o
   8   7   8       15.20       19.76      2.69 o
   9   7   8       19.21       20.28      2.26 o
  10   7   8        5.79       21.67      7.08 o
   0   8   8       68.00       72.02      2.95 o
   1   8   8        7.17       12.21      1.75 o
   2   8   8       35.35       44.52      3.14 o
   3   8   8       26.03       29.74      2.05 o
   4   8   8       81.73       79.71      3.43 o
   5   8   8      144.24      144.00      5.28 o
   6   8   8       42.49       43.59      1.93 o
   7   8   8      182.95      167.96      4.36 o
   8   8   8       45.12       42.59      2.85 o
   1   9   8        2.64        4.73      1.84 o
   2   9   8        0.04        1.79      1.99 o
   3   9   8       23.60       19.06      2.14 o
   4   9   8        1.47        4.74      2.94 o
   5   9   8       11.51       16.34      4.51 o
   2   0   9       10.07       17.91      5.27 o
   3   0   9     1129.18     1170.82     11.04 o
   4   0   9      142.61      130.88      6.42 o
   5   0   9      393.82      329.46     50.13 o
   6   0   9        0.36       -0.77      4.63 o
   7   0   9      143.93      142.40      7.16 o
   8   0   9       21.56       23.30      8.87 o
   9   0   9      405.34      373.21     91.46 o
  10   0   9      410.12      351.42     67.38 o
  11   0   9      289.92      275.47     77.95 o
  12   0   9        0.13        3.17      4.35 o
  13   0   9      163.10      159.85      6.61 o
  14   0   9        2.49        8.35      4.16 o
   0   1   9     6231.30     5007.46     16.63 o
   1   1   9     3271.65     3053.65    379.66 o
   2   1   9        5.08        5.21      3.85 o
   3   1   9     4066.41     3881.11    188.58 o
   4   1   9        4.83        0.90      3.38 o
   5   1   9     1850.86     1869.51     88.72 o
   6   1   9       26.43       31.88      2.95 o
   7   1   9      950.36      969.19     33.57 o
   8   1   9        0.14        3.78      2.51 o
   9   1   9      273.96      267.98     12.60 o
  10   1   9       79.92       62.13      2.62 o
  11   1   9      184.86      166.44      4.26 o
  12   1   9        1.10        7.06      3.31 o
  13   1   9       20.11       21.63      3.26 o
  14   1   9        8.94       18.51      3.95 o
   1   2   9      580.14      487.93     23.30 o
   2   2   9      253.61      232.52     14.03 o
   3   2   9     2546.29     2409.47    194.40 o
   4   2   9       48.08       49.85      4.46 o
   5   2   9     2043.55     2062.60    107.31 o
   6   2   9        1.92       -3.11      3.11 o
   7   2   9      824.60      811.64     32.18 o
   8   2   9       35.14       35.74      3.16 o
   9   2   9       38.43       38.70      3.23 o
  10   2   9       86.49       85.66      5.27 o
  11   2   9        2.82        5.45      2.36 o
  12   2   9        5.18        6.44      2.81 o
  13   2   9        5.29        8.72      2.93 o
   0   3   9     2330.56     2298.16     80.16 o
   1   3   9     1912.19     1827.25     47.06 o
   2   3   9       19.12       28.60      2.32 o
   3   3   9     2359.10     2338.92     51.88 o
   4   3   9        6.35        0.82      2.08 o
   5   3   9     1224.23     1200.16     47.11 o
   6   3   9       51.82       43.84      2.42 o
   7   3   9      666.37      739.56     18.73 o
   8   3   9        4.86       17.67      2.99 o
   9   3   9      228.68      234.07      7.91 o
  10   3   9       37.80       22.67      2.93 o
  11   3   9      148.81      142.32      5.00 o
  12   3   9        0.99        6.68      2.53 o
  13   3   9       16.24       11.37      3.03 o
   1   4   9       99.10      100.13      4.29 o
   2   4   9       13.12       19.19      1.85 o
   3   4   9      450.52      467.76      6.76 o
   4   4   9       50.49       53.84      2.70 o
   5   4   9      134.90      115.50      5.54 o
   6   4   9        0.67        0.18      2.04 o
   7   4   9       60.34       60.29      3.32 o
   8   4   9       10.71       11.04      2.13 o
   9   4   9      197.46      202.62     12.72 o
  10   4   9      191.41      167.84      9.71 o
  11   4   9      160.51      146.23      5.81 o
  12   4   9        0.41        4.20      3.04 o
   0   5   9     1279.50     1178.62     56.82 o
   1   5   9     1109.39     1113.33     14.33 o
   2   5   9       16.25       13.47      1.93 o
   3   5   9     1182.20     1165.18     36.23 o
   4   5   9        1.95        2.87      2.07 o
   5   5   9      596.08      570.17     16.36 o
   6   5   9        0.53        1.90      2.18 o
   7   5   9      260.49      242.62      6.00 o
   8   5   9        7.84       11.50      1.79 o
   9   5   9       77.50       69.48      2.47 o
  10   5   9       31.37       29.22      1.92 o
  11   5   9       53.23       47.72      4.05 o
  12   5   9        0.09        4.35      2.67 o
   1   6   9      104.15      107.26      3.81 o
   2   6   9       24.77       26.57      1.87 o
   3   6   9      578.34      564.83     10.56 o
   4   6   9        8.63        7.38      2.06 o
   5   6   9      542.53      562.39      9.50 o
   6   6   9        0.40        5.52      2.21 o
   7   6   9      189.84      182.86      3.67 o
   8   6   9       10.89       17.48      1.96 o
   9   6   9        7.86       12.27      2.32 o
  10   6   9       19.43       17.22      2.61 o
  11   6   9        0.18        6.57      3.48 o
   0   7   9      128.93      120.47      9.40 o
   1   7   9      259.70      258.14      4.73 o
   2   7   9        4.32       11.01      3.31 o
   3   7   9      304.31      294.97      7.81 o
   4   7   9        1.60        1.59      2.06 o
   5   7   9      204.06      199.42      3.66 o
   6   7   9       19.85       17.81      1.99 o
   7   7   9      114.72      130.09      2.32 o
   8   7   9        2.19        7.85      2.17 o
   9   7   9       50.58       56.65      3.69 o
   1   8   9       17.50       14.76      1.98 o
   2   8   9        4.67        8.81      3.12 o
   3   8   9       46.08       47.36      1.84 o
   4   8   9        3.82        7.33      1.91 o
   5   8   9        9.25       10.57      2.23 o
   6   8   9        0.62       -2.69      2.95 o
   7   8   9        8.21       10.24      2.40 o
   0   9   9      110.45       93.76      7.97 o
   1   9   9      118.43      109.08      2.12 o
   2   9   9        6.58       11.76      3.31 o
   3   9   9      107.63       94.90      3.29 o
   4   9   9        0.13        6.56      3.11 o
   2   0  10      233.07      216.40      6.54 o
   3   0  10      253.81      277.70      5.74 o
   4   0  10     2751.21     2996.99     16.23 o
   5   0  10      921.33      929.59    117.97 o
   6   0  10     2010.66     2086.28    181.08 o
   7   0  10      584.10      572.55     69.28 o
   8   0  10     1693.75     1646.86     46.64 o
   9   0  10     1333.11     1083.83     39.05 o
  10   0  10      198.28      188.44      4.93 o
  11   0  10      102.13       86.55      3.94 o
  12   0  10       28.80       28.77      5.73 o
  13   0  10        0.24       -4.09      4.09 o
  14   0  10       18.43       20.90      6.34 o
   1   1  10      176.51      142.22     17.17 o
   2   1  10      168.22      151.85     14.70 o
   3   1  10       72.80       71.95      4.45 o
   4   1  10      724.29      709.50     43.92 o
   5   1  10      226.96      227.43     11.63 o
   6   1  10      344.75      360.89     12.92 o
   7   1  10       30.69       22.59      2.36 o
   8   1  10      229.65      226.22      9.67 o
   9   1  10        7.92        7.16      2.51 o
  10   1  10       77.16       75.01      4.49 o
  11   1  10       18.59       15.44      2.54 o
  12   1  10       83.37       87.96      3.00 o
  13   1  10        0.12       -1.33      3.66 o
   0   2  10     7237.29     6217.03    505.78 o
   1   2  10     2132.23     1867.48    100.52 o
   2   2  10     2848.40     2421.84    171.79 o
   3   2  10     1573.54     1492.91    109.90 o
   4   2  10     1426.21     1304.89     92.74 o
   5   2  10      240.63      216.50     11.61 o
   6   2  10       69.35       68.13      3.71 o
   7   2  10       29.29       30.18      3.14 o
   8   2  10      151.00      152.74      3.45 o
   9   2  10      138.41      112.33      3.68 o
  10   2  10       45.79       50.11      2.82 o
  11   2  10        1.73        2.78      2.40 o
  12   2  10       89.59       87.55      3.23 o
  13   2  10        1.41       -1.85      4.52 o
   1   3  10      125.26      117.79      4.20 o
   2   3  10       34.51       37.50      1.98 o
   3   3  10       61.74       57.20      3.24 o
   4   3  10      256.52      244.03      9.98 o
   5   3  10      126.01      132.92      2.76 o
   6   3  10      155.94      138.75      3.61 o
   7   3  10       16.68       16.50      3.36 o
   8   3  10      144.00      143.57      9.80 o
   9   3  10        1.37        2.86      3.15 o
  10   3  10       76.43       85.31      3.67 o
  11   3  10        7.93       19.02      2.85 o
  12   3  10       74.21       79.26      4.94 o
  13   3  10        0.20        0.36      2.67 o
   0   4  10      217.42      230.82     13.07 o
   1   4  10      103.76      104.03      4.54 o
   2   4  10      156.89      159.43      4.24 o
   3   4  10       94.74      107.18      2.51 o
   4   4  10     1116.78     1175.01     25.97 o
   5   4  10      404.25      388.97     13.20 o
   6   4  10      984.32      970.55     31.98 o
   7   4  10      312.26      312.35     13.90 o
   8   4  10      767.33      754.71     32.05 o
   9   4  10      651.57      564.54     30.23 o
  10   4  10       99.55      100.99      7.55 o
  11   4  10       55.65       45.28      2.45 o
  12   4  10       13.67       16.83      2.82 o
   1   5  10       38.22       43.25      1.90 o
   2   5  10       90.79       88.30      2.76 o
   3   5  10       11.79       18.83      1.94 o
   4   5  10      349.37      354.22     11.18 o
   5   5  10       35.17       41.19      2.47 o
   6   5  10      179.69      192.86      6.71 o
   7   5  10       21.53       19.41      2.25 o
   8   5  10       74.15       83.58      2.29 o
   9   5  10        5.20        2.55      3.54 o
  10   5  10       22.90       24.37      2.59 o
  11   5  10        5.87        6.10      2.21 o
   0   6  10     1344.11     1362.03     40.00 o
   1   6  10      446.67      456.02      8.21 o
   2   6  10      634.65      599.51     15.34 o
   3   6  10      325.81      324.04      6.45 o
   4   6  10      261.92      240.05      6.95 o
   5   6  10       42.43       48.32      4.15 o
   6   6  10       23.16       21.09      2.02 o
   7   6  10        5.28       13.18      1.83 o
   8   6  10       26.74       31.53      2.31 o
   9   6  10       29.57       29.44      3.77 o
  10   6  10       14.27       13.08      3.76 o
   1   7  10       19.03       21.49      2.53 o
   2   7  10        0.01        0.60      2.09 o
   3   7  10       13.02       12.09      3.35 o
   4   7  10       24.86       24.51      2.31 o
   5   7  10        8.74       14.16      2.19 o
   6   7  10       19.14       18.07      2.29 o
   7   7  10        4.15        7.55      2.37 o
   8   7  10       22.86       22.58      2.09 o
   9   7  10        0.04        2.79      2.44 o
   0   8  10       20.97       25.38      4.14 o
   1   8  10       20.73       20.05      1.70 o
   2   8  10       23.84       28.79      2.14 o
   3   8  10        9.74       15.39      3.11 o
   4   8  10      123.19      123.49      2.40 o
   5   8  10       47.74       42.70      4.88 o
   6   8  10      146.46      137.55      7.09 o
   7   8  10       51.60       50.66      2.59 o
   1   9  10        2.72        4.09      2.77 o
   2   9  10       12.58       13.78      1.93 o
   3   9  10        0.78       -1.81      2.40 o
   2   0  11      655.57      652.38      8.20 o
   3   0  11      111.49      109.70      5.94 o
   4   0  11      247.46      271.37      7.03 o
   5   0  11     2884.04     2815.10    279.09 o
   6   0  11        0.21       -0.45      4.00 o
   7   0  11      245.18      256.22     10.60 o
   8   0  11      224.38      225.32     11.81 o
   9   0  11       34.51       40.25      4.33 o
  10   0  11      185.40      206.05     11.51 o
  11   0  11       10.47       17.65      5.00 o
  12   0  11      132.26      145.81      6.39 o
  13   0  11        2.30        6.35      4.12 o
   0   1  11     1756.18     1717.67     10.48 o
   1   1  11      151.29      106.22      7.57 o
   2   1  11     1629.02     1639.65    169.82 o
   3   1  11      323.14      298.14     28.72 o
   4   1  11     3153.77     3061.12    345.72 o
   5   1  11      607.68      629.41     32.37 o
   6   1  11      293.44      340.87     12.79 o
   7   1  11       34.19       41.00      3.20 o
   8   1  11      546.00      443.43     68.66 o
   9   1  11        8.05        8.36      2.20 o
  10   1  11      161.60      140.21     21.78 o
  11   1  11       36.59       28.66      4.89 o
  12   1  11       80.77       63.71     12.54 o
  13   1  11        0.01        1.56      4.72 o
   1   2  11       14.95       10.29      3.15 o
   2   2  11      923.42      778.80     60.08 o
   3   2  11        9.54       14.40      3.16 o
   4   2  11     2055.32     1844.11    102.09 o
   5   2  11      966.73      957.36     52.96 o
   6   2  11      837.44      814.23     44.03 o
   7   2  11        1.60        5.22      2.34 o
   8   2  11       84.21       81.36      3.98 o
   9   2  11        0.65       -2.01      2.90 o
  10   2  11       16.55       16.60      2.55 o
  11   2  11       23.83       36.32      3.85 o
  12   2  11        1.02        3.45      2.68 o
  13   2  11        5.32        5.24      2.68 o
   0   3  11      794.81      657.38     54.41 o
   1   3  11       43.99       39.19      2.58 o
   2   3  11      902.42      905.10     37.78 o
   3   3  11      160.90      140.43      9.27 o
   4   3  11     1877.05     1821.05     91.72 o
   5   3  11      484.54      451.94     25.35 o
   6   3  11      260.47      270.99     23.51 o
   7   3  11       56.93       63.51      3.19 o
   8   3  11      471.05      487.94     11.72 o
   9   3  11       14.35       20.65      3.19 o
  10   3  11      152.38      143.60      2.79 o
  11   3  11       22.83       21.32      2.65 o
  12   3  11       64.18       56.70      3.26 o
   1   4  11        1.24        7.42      2.31 o
   2   4  11      257.34      275.87      2.64 o
   3   4  11       72.86       68.23      4.16 o
   4   4  11      162.06      150.63      8.51 o
   5   4  11     1232.22     1236.62    141.84 o
   6   4  11        0.40       -1.73      2.01 o
   7   4  11      113.83      106.01     10.08 o
   8   4  11      110.65      122.44      2.77 o
   9   4  11       19.33       26.21      3.11 o
  10   4  11       97.39       98.04      4.77 o
  11   4  11        5.27        3.13      2.54 o
  12   4  11       68.35       61.52      4.83 o
   0   5  11      628.72      599.28     21.86 o
   1   5  11      106.25      108.65      4.68 o
   2   5  11      627.29      643.36     21.39 o
   3   5  11       79.34       80.33      4.57 o
   4   5  11      880.12      894.51     26.09 o
   5   5  11      146.29      161.93      6.20 o
   6   5  11       93.15       91.24      5.93 o
   7   5  11        4.21        9.65      1.96 o
   8   5  11      159.78      127.24      8.31 o
   9   5  11        1.35        0.21      2.48 o
  10   5  11       50.45       39.84      2.72 o
  11   5  11       11.41        6.23      3.10 o
   1   6  11        2.42        5.13      1.89 o
   2   6  11      235.09      228.55      8.27 o
   3   6  11        1.21        5.75      2.97 o
   4   6  11      402.50      412.17      5.61 o
   5   6  11      173.91      166.67      5.08 o
   6   6  11      179.65      181.25      5.87 o
   7   6  11        0.04        9.17      1.94 o
   8   6  11       20.61       26.60      2.94 o
   9   6  11        0.64        6.87      3.50 o
  10   6  11        4.37        1.79      2.59 o
   0   7  11       74.48       66.30      3.53 o
   1   7  11        2.34        6.57      1.81 o
   2   7  11      107.59      106.31      2.99 o
   3   7  11       11.96        9.27      1.86 o
   4   7  11      255.51      251.22      3.32 o
   5   7  11       94.48       87.40      4.36 o
   6   7  11       61.26       72.11      4.27 o
   7   7  11       23.23       22.78      4.01 o
   8   7  11      114.85      108.88      3.65 o
   1   8  11        0.74        6.19      2.71 o
   2   8  11       25.23       27.67      2.07 o
   3   8  11       17.27       22.47      2.81 o
   4   8  11       34.33       37.44      3.11 o
   5   8  11      155.40      133.91      6.55 o
   6   8  11        0.38        4.53      3.15 o
   0   9  11       67.37       61.35      3.29 o
   1   9  11       18.39       11.99      2.79 o
   2   9  11       72.02       71.06     15.45 o
   2   0  12      361.73      351.61      6.86 o
   3   0  12     2288.38     2526.66     13.64 o
   4   0  12      529.42      652.76      8.75 o
   5   0  12      952.98      996.28     88.87 o
   6   0  12      129.25      127.32     16.07 o
   7   0  12      813.50      792.53     83.73 o
   8   0  12      620.65      652.06     16.09 o
   9   0  12      338.60      330.91      5.29 o
  10   0  12      118.18      106.29      3.82 o
  11   0  12       60.15       59.16      4.80 o
  12   0  12       18.34       17.58      5.70 o
  13   0  12        1.49       -2.57      4.30 o
   1   1  12        0.11        1.64      3.68 o
   2   1  12       24.08       27.98      9.02 o
   3   1  12      295.57      283.55     35.86 o
   4   1  12     1401.57     1334.01     64.84 o
   5   1  12        1.85       11.03      2.81 o
   6   1  12       26.97       35.67      3.00 o
   7   1  12      183.96      194.92      9.65 o
   8   1  12        6.19        8.32      2.84 o
   9   1  12       59.26       65.07      2.95 o
  10   1  12        0.03        4.25      3.19 o
  11   1  12       77.95       78.01      2.98 o
  12   1  12        1.32        2.91      2.98 o
  13   1  12       39.12       40.86      3.28 o
   0   2  12     2171.56     2011.30    242.62 o
   1   2  12     2212.54     2021.04    181.87 o
   2   2  12      789.42      743.44     56.66 o
   3   2  12     1806.35     1645.98    135.71 o
   4   2  12      464.14      408.77     37.77 o
   5   2  12      183.29      172.47      6.06 o
   6   2  12      300.20      326.97     29.34 o
   7   2  12      166.01      171.46      8.93 o
   8   2  12       30.49       31.34      3.17 o
   9   2  12      204.54      202.04      7.26 o
  10   2  12       10.96       14.69      2.26 o
  11   2  12      132.53      135.93      5.23 o
  12   2  12       11.03        8.82      2.26 o
  13   2  12       12.58       11.83      4.31 o
   1   3  12        3.70        5.67      3.57 o
   2   3  12       11.77       12.29      2.62 o
   3   3  12       74.40       83.27      5.77 o
   4   3  12      922.29      898.92     24.29 o
   5   3  12        9.78       16.40      2.32 o
   6   3  12       31.98       36.19      5.53 o
   7   3  12      108.17      106.25      3.02 o
   8   3  12        0.80        3.92      3.64 o
   9   3  12       57.10       57.35      2.65 o
  10   3  12        0.05       -0.89      3.64 o
  11   3  12       74.81       82.20      4.31 o
  12   3  12        0.29        3.62      3.29 o
   0   4  12      216.49      224.81      8.75 o
   1   4  12      483.90      469.95      8.32 o
   2   4  12      123.73      107.99      4.78 o
   3   4  12     1013.40     1079.72     24.16 o
   4   4  12      229.73      240.09     10.58 o
   5   4  12      462.57      464.25     20.35 o
   6   4  12       62.72       62.62      4.00 o
   7   4  12      388.73      390.79     17.38 o
   8   4  12      306.71      290.85      6.94 o
   9   4  12      166.94      163.93     13.36 o
  10   4  12       62.15       49.40      4.12 o
  11   4  12       29.74       31.02      2.47 o
   1   5  12        5.57        6.06      2.18 o
   2   5  12        8.14        7.53      3.29 o
   3   5  12      143.62      155.03      7.47 o
   4   5  12      338.44      327.72      9.00 o
   5   5  12       10.22       14.28      3.87 o
   6   5  12        3.16        2.03      2.05 o
   7   5  12       78.41       92.20      5.78 o
   8   5  12        5.20        6.79      5.70 o
   9   5  12       15.85       18.38      2.20 o
  10   5  12        0.21       -2.66      2.66 o
  11   5  12       17.40       19.32      2.47 o
   0   6  12      514.34      502.56      4.28 o
   1   6  12      445.72      449.85      8.70 o
   2   6  12      231.67      250.81      6.32 o
   3   6  12      385.02      368.22      8.84 o
   4   6  12      100.76       91.03      2.77 o
   5   6  12       44.85       42.36      3.23 o
   6   6  12       89.21       91.44      5.35 o
   7   6  12       44.35       51.44      6.55 o
   8   6  12       10.18        8.90      3.24 o
   9   6  12       58.27       51.76      2.80 o
   1   7  12        1.25        3.65      1.95 o
   2   7  12        1.21        3.20      4.93 o
   3   7  12        0.25        2.31      2.49 o
   4   7  12      143.19      149.30      3.49 o
   5   7  12       10.27       10.66      2.10 o
   6   7  12        9.65        8.94      2.67 o
   7   7  12       18.32       11.51      2.07 o
   8   7  12        0.02        5.40      3.00 o
   0   8  12       29.56       29.23      2.64 o
   1   8  12       59.28       49.74      2.19 o
   2   8  12       11.46       15.24      2.21 o
   3   8  12      132.72      124.12      3.65 o
   4   8  12       30.08       31.74      2.58 o
   5   8  12       62.83       50.03      3.65 o
   2   0  13      453.50      500.63      7.46 o
   3   0  13       68.20       79.09      5.85 o
   4   0  13        4.03       19.82      5.69 o
   5   0  13     2649.12     2568.77    245.39 o
   6   0  13      246.15      245.47     19.47 o
   7   0  13      157.94      157.14     18.92 o
   8   0  13       75.06       71.76     14.98 o
   9   0  13      174.48      183.82      4.81 o
  10   0  13       32.18       35.16      5.01 o
  11   0  13      127.88      150.82     16.45 o
  12   0  13        1.52       10.52      3.93 o
   0   1  13      590.22      569.24      7.31 o
   1   1  13     1195.38     1008.79    109.64 o
   2   1  13      376.69      373.13     35.17 o
   3   1  13     1213.63     1226.12     72.04 o
   4   1  13      411.94      449.73     21.89 o
   5   1  13       78.49       76.27      3.83 o
   6   1  13       15.35       20.36      3.14 o
   7   1  13      622.11      575.61     41.39 o
   8   1  13      124.86      133.25      5.59 o
   9   1  13      199.67      193.78      3.64 o
  10   1  13       11.41       13.05      2.85 o
  11   1  13       45.05       40.07      4.36 o
  12   1  13        1.78        6.10      2.66 o
   1   2  13      114.54      120.57      9.93 o
   2   2  13       24.70       23.18      2.27 o
   3   2  13      924.77      804.10    101.94 o
   4   2  13      878.14      779.83     27.85 o
   5   2  13      379.58      402.96     25.40 o
   6   2  13       56.33       49.35      4.65 o
   7   2  13      171.46      165.98     10.74 o
   8   2  13        4.99       13.61      2.63 o
   9   2  13        0.19        6.53      2.33 o
  10   2  13      102.23      111.40      8.29 o
  11   2  13        0.14       -4.96      8.13 o
  12   2  13       34.03       40.83      6.15 o
   0   3  13      334.29      318.28     12.27 o
   1   3  13      553.26      520.14     32.34 o
   2   3  13      226.73      211.28     10.26 o
   3   3  13      737.62      706.26     25.16 o
   4   3  13      318.57      313.93     13.35 o
   5   3  13       74.95       70.81      2.81 o
   6   3  13       24.93       22.53      3.84 o
   7   3  13      512.26      486.32     20.80 o
   8   3  13      100.77      101.22      3.03 o
   9   3  13      190.20      202.77      3.71 o
  10   3  13        7.32       11.30      2.32 o
  11   3  13       42.27       43.32      2.76 o
  12   3  13        0.29        2.15      3.00 o
   1   4  13       35.72       37.77      2.46 o
   2   4  13      203.57      208.84      5.60 o
   3   4  13       47.09       45.61      2.49 o
   4   4  13        9.02        5.42      4.25 o
   5   4  13     1085.74     1069.52     58.55 o
   6   4  13      131.32      117.09      7.68 o
   7   4  13       74.27       81.83      3.61 o
   8   4  13       38.11       33.21      2.56 o
   9   4  13       89.49       90.67      7.24 o
  10   4  13       14.69       17.35      2.49 o
  11   4  13       63.05       64.98      3.64 o
   0   5  13      239.87      225.23      5.46 o
   1   5  13      521.39      552.00      4.36 o
   2   5  13      141.03      127.11      4.21 o
   3   5  13      502.77      548.13      4.34 o
   4   5  13      121.72      140.05      5.88 o
   5   5  13       23.26       24.81      1.95 o
   6   5  13        1.37        5.75      2.45 o
   7   5  13      134.19      118.81      5.63 o
   8   5  13       31.09       43.00      3.90 o
   9   5  13       48.90       40.01      3.84 o
  10   5  13        5.56       11.17      2.40 o
   1   6  13       28.82       31.31      2.76 o
   2   6  13       12.01       16.38      2.28 o
   3   6  13      185.04      192.22      6.97 o
   4   6  13      199.13      202.46      6.51 o
   5   6  13       53.02       52.94      3.29 o
   6   6  13       15.36       22.11      3.90 o
   7   6  13       36.86       37.88      3.49 o
   8   6  13        1.65        5.94      2.59 o
   9   6  13        0.07        3.17      2.09 o
   0   7  13       46.51       37.50      3.44 o
   1   7  13       55.50       53.48      2.36 o
   2   7  13       39.59       41.88      2.56 o
   3   7  13      129.89      121.13      4.11 o
   4   7  13       64.30       60.65      2.22 o
   5   7  13       20.24       23.05      2.02 o
   6   7  13        8.15        6.02      4.20 o
   7   7  13       95.35       89.08      3.51 o
   1   8  13        3.69        4.03      2.64 o
   2   8  13       26.72       24.53      3.08 o
   3   8  13       10.97       13.14      3.37 o
   4   8  13        3.99        8.75      1.92 o
   1   0  14      445.11      373.64      5.61 o
   2   0  14     1531.50     1748.66     11.09 o
   3   0  14       61.63       39.94      5.78 o
   4   0  14     1622.37     1714.82     11.93 o
   5   0  14      527.91      529.38     63.42 o
   6   0  14      446.70      416.40     44.93 o
   7   0  14      201.04      206.62     21.29 o
   8   0  14      162.35      147.98     10.63 o
   9   0  14      203.62      198.94      6.50 o
  10   0  14       59.36       53.64      4.53 o
  11   0  14       10.09        0.06      4.97 o
  12   0  14       13.23       23.24      5.63 o
   1   1  14       19.39       22.11      5.57 o
   2   1  14      106.41       98.61     10.05 o
   3   1  14      139.86      102.18     11.62 o
   4   1  14      128.92      131.24      6.62 o
   5   1  14      234.85      274.66      9.77 o
   6   1  14      165.83      177.23      9.26 o
   7   1  14       13.41       12.59      2.52 o
   8   1  14       90.17      102.96      3.61 o
   9   1  14       11.84       11.44      2.72 o
  10   1  14       30.40       34.97      2.60 o
  11   1  14        1.15       11.15      3.72 o
  12   1  14        9.05        3.31      3.10 o
   0   2  14      511.28      458.62     75.30 o
   1   2  14      672.76      634.05     48.73 o
   2   2  14      675.12      652.49     60.16 o
   3   2  14       60.40       53.24      3.86 o
   4   2  14      840.65      793.78     47.51 o
   5   2  14       16.91       13.08      2.54 o
   6   2  14      289.18      299.24     19.98 o
   7   2  14      162.37      163.79     18.28 o
   8   2  14      267.18      269.76      4.72 o
   9   2  14        7.10       12.66      2.79 o
  10   2  14      191.11      174.99      9.02 o
  11   2  14        0.28        7.18      3.68 o
  12   2  14       58.70       56.57      4.64 o
   1   3  14       15.20       15.72      2.35 o
   2   3  14       29.70       31.17      2.38 o
   3   3  14       48.69       34.50      4.54 o
   4   3  14      156.29      137.22     16.63 o
   5   3  14       97.72       99.96      4.06 o
   6   3  14       78.80       85.96      2.98 o
   7   3  14        1.72       -1.41      7.93 o
   8   3  14       75.61       76.17      3.99 o
   9   3  14        9.23        6.47      3.82 o
  10   3  14       35.29       35.43      4.39 o
  11   3  14        1.43        0.57      3.12 o
   0   4  14      603.64      620.86     31.72 o
   1   4  14      235.09      219.50     10.28 o
   2   4  14      706.46      713.18     18.63 o
   3   4  14       33.98       29.20      5.09 o
   4   4  14      778.43      775.62     29.08 o
   5   4  14      248.57      257.06     22.81 o
   6   4  14      188.86      183.64      6.99 o
   7   4  14      120.07      121.69      5.91 o
   8   4  14       87.81       77.46      2.93 o
   9   4  14      106.17      107.33      7.83 o
  10   4  14       31.14       35.03      5.22 o
  11   4  14        5.81        5.31      2.67 o
   1   5  14        0.78        0.86      2.36 o
   2   5  14       66.66       59.14      2.63 o
   3   5  14       57.50       53.24      3.07 o
   4   5  14       14.92       12.75      5.01 o
   5   5  14       99.44      114.10     10.64 o
   6   5  14       58.75       67.84      4.76 o
   7   5  14        8.48       20.28      3.67 o
   8   5  14       27.83       31.67      3.98 o
   9   5  14        2.31        5.35      2.16 o
  10   5  14        5.91        6.05      3.57 o
   0   6  14      114.06      124.78      4.20 o
   1   6  14      154.43      162.04      3.34 o
   2   6  14      142.40      155.38      2.65 o
   3   6  14       11.32       16.78      5.33 o
   4   6  14      201.30      196.67      4.18 o
   5   6  14        2.08        4.50      2.46 o
   6   6  14       59.62       62.91      2.99 o
   7   6  14       34.59       49.23      8.52 o
   8   6  14       88.33       88.16      5.95 o
   1   7  14        1.67        0.17      2.45 o
   2   7  14        1.46        4.97      2.58 o
   3   7  14        1.95        1.29      2.24 o
   4   7  14       45.27       43.35      2.50 o
   5   7  14        6.69       11.75      3.60 o
   6   7  14        6.17        6.31      3.01 o
   0   8  14       87.60       84.97      5.86 o
   1   8  14       36.43       33.64      2.54 o
   2   8  14      100.46       95.20      3.31 o
   3   8  14        5.59        4.83      2.70 o
   1   0  15      321.17      261.65      5.23 o
   2   0  15       26.64       36.01      5.63 o
   3   0  15      641.83      762.57      8.55 o
   4   0  15      139.75      121.88     14.31 o
   5   0  15      329.95      306.55     45.79 o
   6   0  15      121.52      124.97      8.32 o
   7   0  15      144.19      128.78      7.72 o
   8   0  15       70.04       67.71      7.36 o
   9   0  15       31.14       22.10      3.50 o
  10   0  15       32.95       19.76      4.80 o
  11   0  15        2.49        4.00      4.09 o
  12   0  15        9.02       16.97      4.10 o
   0   1  15      240.45      232.69     15.72 o
   1   1  15      433.19      381.81    110.34 o
   2   1  15      578.25      557.90     83.54 o
   3   1  15      407.59      401.14     34.23 o
   4   1  15      625.10      646.48     30.83 o
   5   1  15      137.38      156.42      8.49 o
   6   1  15      167.70      165.96     17.29 o
   7   1  15      157.81      161.74      8.01 o
   8   1  15      113.20      115.19      5.57 o
   9   1  15      134.89      153.27      8.46 o
  10   1  15      108.98      108.44      5.84 o
  11   1  15       18.93       16.89      2.91 o
   1   2  15        1.79        3.55      2.52 o
   2   2  15       80.02       82.96      3.86 o
   3   2  15       95.76       70.47      9.85 o
   4   2  15      542.00      493.54     37.97 o
   5   2  15      140.93      129.09      9.44 o
   6   2  15      117.52      121.30      5.62 o
   7   2  15        0.90        0.40      3.83 o
   8   2  15        0.08       -4.01      4.01 o
   9   2  15       89.78      109.23      7.59 o
  10   2  15        4.55       11.34      5.63 o
  11   2  15       48.32       60.40      3.73 o
   0   3  15       72.36       82.00      3.28 o
   1   3  15      294.81      313.13     12.46 o
   2   3  15      265.68      246.79     12.42 o
   3   3  15      312.82      309.30     13.20 o
   4   3  15      424.72      364.94     37.83 o
   5   3  15      112.24      114.64      5.54 o
   6   3  15      178.63      154.46     13.61 o
   7   3  15      119.26      112.96      9.49 o
   8   3  15      130.31      124.87     19.35 o
   9   3  15       88.88       94.31     27.86 o
  10   3  15       95.73       98.28      4.55 o
  11   3  15        9.47       11.59      3.03 o
   1   4  15      148.06      141.51     10.34 o
   2   4  15       10.39       11.15      2.41 o
   3   4  15      318.59      337.13      8.98 o
   4   4  15       60.69       58.87      5.39 o
   5   4  15      146.53      149.23      7.88 o
   6   4  15       55.91       62.75      6.56 o
   7   4  15       77.96       70.92      3.38 o
   8   4  15       42.83       47.08      7.55 o
   9   4  15       13.80       14.17      5.40 o
  10   4  15       17.01       15.88      2.74 o
   0   5  15      154.55      175.90     14.61 o
   1   5  15      119.30      114.89      2.50 o
   2   5  15      236.39      239.30     13.29 o
   3   5  15      130.67      129.65      5.62 o
   4   5  15      196.09      199.03      8.02 o
   5   5  15       35.38       35.09      5.30 o
   6   5  15       45.52       50.55      3.01 o
   7   5  15       56.19       62.45      5.58 o
   8   5  15       27.99       31.39      4.10 o
   9   5  15       59.19       64.15      3.91 o
   1   6  15        0.01        0.97      3.69 o
   2   6  15       22.72       34.27      4.81 o
   3   6  15       32.33       34.84      3.70 o
   4   6  15      116.37      122.11      3.26 o
   5   6  15       57.06       58.51      3.23 o
   6   6  15       23.30       29.49      5.43 o
   7   6  15        0.72        4.38      6.99 o
   8   6  15        0.19        6.66      2.99 o
   0   7  15        3.10        6.23      4.25 o
   1   7  15       44.32       57.06      3.10 o
   2   7  15       26.36       28.99      2.76 o
   3   7  15       70.43       74.18      5.77 o
   4   7  15       71.26       61.56      6.00 o
   5   7  15       22.19       23.79      2.92 o
   1   0  16     1163.26      826.35      7.28 o
   2   0  16      259.10      235.53      5.22 o
   3   0  16     1345.51     1475.63     10.63 o
   4   0  16        7.54       10.29      3.08 o
   5   0  16      393.76      384.83     24.62 o
   6   0  16       27.84       39.09      3.81 o
   7   0  16       90.69       90.25      5.21 o
   8   0  16       92.01       87.46      9.59 o
   9   0  16      121.09      128.42     10.09 o
  10   0  16        4.33        8.96      3.62 o
  11   0  16       21.21       29.83      4.30 o
   1   1  16       45.27       43.38      2.73 o
   2   1  16        2.74        4.79      4.21 o
   3   1  16       66.53       67.67      3.25 o
   4   1  16        7.21        9.34      2.76 o
   5   1  16       82.16       86.69      7.70 o
   6   1  16       11.50       21.36      4.43 o
   7   1  16       79.21       90.28      4.72 o
   8   1  16       22.61       35.24      2.65 o
   9   1  16       31.23       37.85      3.28 o
  10   1  16        7.98        9.62      2.68 o
  11   1  16       29.16       31.95      4.98 o
   0   2  16      702.39      612.74    124.62 o
   1   2  16      110.06      128.18     12.35 o
   2   2  16       10.22        9.95      2.46 o
   3   2  16      487.95      405.70     59.93 o
   4   2  16        5.34        8.76      2.53 o
   5   2  16      389.64      423.55     25.12 o
   6   2  16      149.15      184.82      8.01 o
   7   2  16      338.13      389.86      4.92 o
   8   2  16       23.51       33.45      7.98 o
   9   2  16      397.58      432.70      6.13 o
  10   2  16       26.06       41.52      7.88 o
  11   2  16       90.97       85.30      3.38 o
   1   3  16       19.04       11.77      2.18 o
   2   3  16       15.53       14.57      2.65 o
   3   3  16       25.93       32.57      4.22 o
   4   3  16       21.07       24.57      2.29 o
   5   3  16       44.92       51.87      2.75 o
   6   3  16       22.06       29.36      2.92 o
   7   3  16       66.90       65.32      4.07 o
   8   3  16       19.93       27.90      4.72 o
   9   3  16       34.24       34.05      5.40 o
  10   3  16        8.47       12.06      3.07 o
   0   4  16        5.56        4.74      3.08 o
   1   4  16      600.59      572.04     26.06 o
   2   4  16      111.56      119.69      3.88 o
   3   4  16      647.04      636.37     33.28 o
   4   4  16        3.67        6.77      2.51 o
   5   4  16      202.56      196.85      8.78 o
   6   4  16       18.77       19.82      3.18 o
   7   4  16       44.09       45.33      2.92 o
   8   4  16       36.08       25.71      2.38 o
   9   4  16       56.08       53.96      4.55 o
   1   5  16       18.26       21.10      2.30 o
   2   5  16        0.00        0.14      2.27 o
   3   5  16       45.28       47.98      2.37 o
   4   5  16        3.59        7.26      3.03 o
   5   5  16       42.36       42.94      2.63 o
   6   5  16        0.02        6.15      2.51 o
   7   5  16       30.61       38.05      2.97 o
   8   5  16        6.25        2.75      3.36 o
   0   6  16      171.05      201.11      8.20 o
   1   6  16       25.51       27.01      2.50 o
   2   6  16        5.94        8.31      3.27 o
   3   6  16      110.25      110.00      4.08 o
   4   6  16        2.38        5.62      2.16 o
   5   6  16      114.68      115.05      3.10 o
   6   6  16       33.25       33.40      2.48 o
   7   6  16       98.18       85.42      3.25 o
   1   7  16        1.47       -2.61      2.91 o
   2   7  16       10.73       14.25      3.55 o
   3   7  16        3.45        5.21      2.48 o
   4   7  16        4.74       14.10      2.78 o
   1   0  17       11.30        1.81      5.59 o
   2   0  17      261.14      286.46      5.30 o
   3   0  17        1.85        0.07      5.66 o
   4   0  17      285.23      304.68     16.09 o
   5   0  17       40.54       42.79      5.43 o
   6   0  17      225.58      205.82     24.62 o
   7   0  17       45.46       43.00      3.97 o
   8   0  17       53.26       45.47      7.16 o
   9   0  17       64.39       63.66      3.63 o
  10   0  17        0.20       -1.49      3.64 o
   0   1  17       77.36      104.38      4.25 o
   1   1  17      472.71      426.93     24.32 o
   2   1  17      559.56      479.03     38.38 o
   3   1  17      193.79      193.02     12.69 o
   4   1  17      364.63      385.25     30.33 o
   5   1  17      116.69      119.42      7.94 o
   6   1  17      121.14      116.71      4.30 o
   7   1  17      119.03      126.91      5.43 o
   8   1  17      101.19      109.27      5.04 o
   9   1  17        7.98       25.66      3.61 o
  10   1  17       83.76       84.83      3.21 o
   1   2  17        7.95       11.48      2.00 o
   2   2  17       41.34       36.60      3.47 o
   3   2  17        0.29        8.81      2.01 o
   4   2  17       93.13       85.16      4.74 o
   5   2  17        0.96        9.49      2.57 o
   6   2  17        0.81        1.77      2.99 o
   7   2  17        0.78        3.56      2.89 o
   8   2  17       69.13       88.96      4.97 o
   9   2  17        6.49        7.45      4.89 o
  10   2  17       58.61       66.17      3.85 o
   0   3  17       91.63      105.00     17.32 o
   1   3  17      229.97      206.75      8.96 o
   2   3  17      445.36      431.04     21.24 o
   3   3  17      116.99      107.21      4.19 o
   4   3  17      284.63      291.56     14.16 o
   5   3  17      111.02      104.84      6.81 o
   6   3  17       82.18       86.02      4.50 o
   7   3  17      117.39      115.45      6.92 o
   8   3  17       57.61       65.26      3.08 o
   9   3  17        1.37       11.78      5.20 o
  10   3  17       46.13       31.68      4.46 o
   1   4  17        7.94        3.60      2.21 o
   2   4  17      137.64      154.54      5.56 o
   3   4  17        2.35       -1.00      3.17 o
   4   4  17      167.31      164.64     23.60 o
   5   4  17       23.70       34.50      2.50 o
   6   4  17      122.63      120.29      4.04 o
   7   4  17       23.86       32.64      7.60 o
   8   4  17       27.90       17.79      4.35 o
   9   4  17       29.87       25.50      4.04 o
   0   5  17       25.28       27.74      3.33 o
   1   5  17      221.36      219.94      2.80 o
   2   5  17      161.88      141.16      4.77 o
   3   5  17       77.00       85.73      4.25 o
   4   5  17      123.03      120.62      4.46 o
   5   5  17       31.94       35.13      2.46 o
   6   5  17       46.94       48.25      6.05 o
   7   5  17       21.32       15.38      3.98 o
   1   6  17        4.51        2.40      5.50 o
   2   6  17       10.91       20.68      4.43 o
   3   6  17        0.10        9.43      2.87 o
   4   6  17       18.46       20.11      5.80 o
   5   6  17        0.12        4.81      3.08 o
   6   6  17        0.73       -0.44      2.97 o
   0   7  17       34.91       41.91      7.03 o
   1   7  17       29.13       27.70      2.52 o
   2   7  17       94.16       80.94      3.04 o
   0   0  18     2217.65       -3.73      4.45 o
   1   0  18      139.65      158.82      6.22 o
   2   0  18      989.71     1017.99      9.24 o
   3   0  18       66.26       65.61      9.00 o
   4   0  18      380.97      388.67     30.62 o
   5   0  18        0.74        3.90      3.13 o
   6   0  18      121.76      120.76      4.20 o
   7   0  18        3.44        9.51      3.79 o
   8   0  18        0.97        3.70      4.28 o
   9   0  18        7.03       10.07      4.51 o
  10   0  18        2.11        0.31      3.75 o
   1   1  18        3.51        6.91      4.25 o
   2   1  18        8.01        6.46      2.87 o
   3   1  18        6.04       16.51      3.60 o
   4   1  18       86.29       96.83      2.70 o
   5   1  18        0.29        2.25      3.71 o
   6   1  18       56.64       59.37      2.65 o
   7   1  18       26.17       29.02      2.67 o
   8   1  18       24.31       27.53      3.48 o
   9   1  18       17.61       20.42      3.39 o
  10   1  18       52.68       66.81     10.98 o
   0   2  18      391.75      414.87     49.93 o
   1   2  18        1.69        0.88      2.73 o
   2   2  18      153.29      151.02      3.84 o
   3   2  18       57.21       60.32      4.58 o
   4   2  18      264.07      305.06     17.30 o
   5   2  18       57.76       65.11      9.85 o
   6   2  18      383.54      413.50     12.52 o
   7   2  18       36.84       46.30      2.96 o
   8   2  18      121.03      126.44      7.32 o
   9   2  18       18.07       15.59      3.44 o
   1   3  18        8.30        6.69      2.86 o
   2   3  18        2.91        2.75      2.72 o
   3   3  18       21.84       27.54      2.09 o
   4   3  18       54.62       64.62      2.41 o
   5   3  18       10.22       17.26      2.16 o
   6   3  18       46.09       52.54      2.69 o
   7   3  18       25.63       36.36      4.43 o
   8   3  18       24.59       24.17      3.84 o
   9   3  18        9.41        9.46      2.29 o
   0   4  18     1098.90     1171.38     96.53 o
   1   4  18       67.40       75.31      9.68 o
   2   4  18      490.63      482.60     21.12 o
   3   4  18       34.37       33.83      2.49 o
   4   4  18      196.60      184.53      5.91 o
   5   4  18        0.37        4.73      3.14 o
   6   4  18       55.28       46.78      2.76 o
   7   4  18        2.36        4.73      2.87 o
   8   4  18        0.44        4.35      2.89 o
   1   5  18        0.16       -0.21      2.14 o
   2   5  18        3.11        6.67      4.40 o
   3   5  18        0.28        4.77      3.84 o
   4   5  18       28.53       21.86      2.61 o
   5   5  18        0.19        5.82      2.94 o
   6   5  18       15.85       15.85      2.64 o
   7   5  18        6.53        7.37      4.18 o
   0   6  18       85.93       84.43      3.63 o
   1   6  18        0.66        3.81      4.45 o
   2   6  18       33.13       30.34      2.77 o
   3   6  18       18.13       17.90      2.77 o
   4   6  18       76.29       72.39      4.85 o
   1   0  19       28.17       26.12      4.00 o
   2   0  19       10.54       11.52      5.39 o
   3   0  19      242.62      260.14     14.42 o
   4   0  19        7.84        4.55      9.75 o
   5   0  19      259.01      271.99     21.63 o
   6   0  19        4.47        3.60      3.31 o
   7   0  19       45.35       41.51      4.13 o
   8   0  19        0.48       -3.14      3.47 o
   9   0  19       23.85       21.41      4.75 o
   0   1  19       21.30       12.93      3.83 o
   1   1  19      479.63      463.28     67.65 o
   2   1  19       33.13       28.97      2.12 o
   3   1  19      272.95      299.28     21.43 o
   4   1  19       25.79       29.99      4.13 o
   5   1  19      242.58      229.14     17.78 o
   6   1  19       13.15       16.74      2.51 o
   7   1  19       72.18       86.58      3.45 o
   8   1  19       35.79       30.63      2.74 o
   9   1  19       12.77        4.26      7.58 o
   1   2  19        7.46        9.18      2.54 o
   2   2  19       10.93       15.76      3.48 o
   3   2  19        2.25        6.32      2.33 o
   4   2  19       52.13       56.31      3.31 o
   5   2  19       12.45       14.09      2.63 o
   6   2  19       42.97       42.61      3.24 o
   7   2  19       30.50       36.29      2.68 o
   8   2  19       10.46       13.74      3.58 o
   9   2  19       99.64      109.49      3.87 o
   0   3  19        7.07       12.40      3.18 o
   1   3  19      413.24      408.96     17.76 o
   2   3  19       14.93       17.88      2.54 o
   3   3  19      226.66      227.30      7.06 o
   4   3  19       24.73       28.14      2.22 o
   5   3  19      163.20      165.51      6.43 o
   6   3  19       19.64       20.45      2.91 o
   7   3  19       40.36       42.89      3.43 o
   8   3  19       35.20       33.88      4.90 o
   1   4  19       13.32       11.60      2.99 o
   2   4  19        6.92       10.60      2.50 o
   3   4  19      123.75      134.28      7.02 o
   4   4  19        4.69        6.47      2.97 o
   5   4  19      120.38      125.56      4.64 o
   6   4  19        3.32        5.05      2.84 o
   7   4  19       23.02       21.80      4.18 o
   0   5  19       24.24       21.22      2.89 o
   1   5  19      130.69      120.45      3.72 o
   2   5  19       15.23       15.79      2.92 o
   3   5  19       87.49       88.17      3.02 o
   4   5  19        8.28       10.11      2.74 o
   5   5  19       88.71       84.82      2.98 o
   1   6  19        2.96        9.49      2.66 o
   2   6  19        3.57        4.98      4.47 o
   3   6  19        0.81        2.47      2.57 o
   0   0  20      111.30      155.81      6.01 o
   1   0  20      424.36      445.68    240.23 o
   2   0  20       47.52       53.07      5.27 o
   3   0  20      288.38      258.22     18.86 o
   4   0  20       65.02       77.25      6.71 o
   5   0  20       40.89       28.57      4.59 o
   6   0  20        0.50        6.80      4.37 o
   7   0  20       22.35       17.76      3.40 o
   8   0  20        7.67        7.97      6.97 o
   1   1  20        0.76       10.78      2.40 o
   2   1  20        9.23       18.06      2.45 o
   3   1  20        0.38        2.68      1.94 o
   4   1  20       20.68       20.49      2.82 o
   5   1  20       18.79       36.00      2.57 o
   6   1  20       16.19       22.74      2.39 o
   7   1  20        5.64       11.20      2.84 o
   8   1  20       23.68       24.66      3.17 o
   0   2  20      103.96       98.13      3.45 o
   1   2  20       11.66       14.73      4.89 o
   2   2  20       69.72       61.55      3.95 o
   3   2  20      101.18      104.42      5.59 o
   4   2  20      127.17      141.25      7.65 o
   5   2  20      132.52      139.20      7.11 o
   6   2  20       12.96       11.65      4.03 o
   7   2  20      196.06      202.96     20.55 o
   8   2  20        4.12        9.15      3.02 o
   1   3  20        0.65        3.96      2.53 o
   2   3  20       17.91       18.76      2.33 o
   3   3  20        0.09        2.63      2.61 o
   4   3  20       31.59       34.02      2.57 o
   5   3  20        7.41       10.15      2.49 o
   6   3  20       18.71       29.73      2.97 o
   7   3  20        8.94       10.05      2.98 o
   0   4  20       56.76       63.64      4.23 o
   1   4  20      235.05      240.44      6.29 o
   2   4  20       24.90       26.59      3.03 o
   3   4  20      151.79      142.58      5.61 o
   4   4  20       29.66       35.39      2.65 o
   5   4  20       20.72       21.58      3.70 o
   6   4  20        0.84       -2.98      2.98 o
   1   5  20        0.06        2.93      2.60 o
   2   5  20        0.59        8.37      2.70 o
   3   5  20        0.13        2.58      2.40 o
   4   5  20        1.31        2.68      2.16 o
   1   0  21        0.50        6.20      5.22 o
   2   0  21       26.72       40.94      4.04 o
   3   0  21       23.46       23.81      5.69 o
   4   0  21        0.18        6.79      4.07 o
   5   0  21       39.65       52.62      4.19 o
   6   0  21        4.66        6.27      4.14 o
   7   0  21        0.75       -2.13      4.19 o
   0   1  21      253.77      290.76     29.15 o
   1   1  21       11.87       17.42      2.44 o
   2   1  21      115.32      104.63      9.33 o
   3   1  21        1.29        5.01      2.35 o
   4   1  21      211.17      232.95      7.41 o
   5   1  21       15.51       20.05      2.72 o
   6   1  21       38.37       46.10      4.05 o
   7   1  21        7.11        8.12      2.77 o
   1   2  21       12.84       18.35      2.88 o
   2   2  21        1.49       10.78      2.27 o
   3   2  21       29.27       40.38      2.61 o
   4   2  21       31.90       46.41      2.72 o
   5   2  21       12.62        9.51      2.37 o
   6   2  21        1.95       10.03      2.84 o
   7   2  21       12.28        5.91      2.96 o
   0   3  21      236.93      248.05      5.97 o
   1   3  21        5.27        6.77      2.69 o
   2   3  21      114.52      112.19      3.40 o
   3   3  21        0.38        6.48      2.54 o
   4   3  21      152.56      170.21      3.57 o
   5   3  21       15.61       18.89      2.90 o
   6   3  21       20.05       22.06      3.03 o
   1   4  21        0.33       -0.94      2.87 o
   2   4  21       14.60       21.99      3.46 o
   3   4  21       12.69       15.94      2.54 o
   4   4  21        0.12        3.89      2.35 o
   0   5  21       67.39       70.45      4.48 o
   1   5  21        2.95        6.68      3.69 o
   0   0  22      216.06      234.25      6.71 o
   1   0  22       48.05       61.17      4.14 o
   2   0  22      103.62      118.29     30.26 o
   3   0  22       43.51       54.11      4.22 o
   4   0  22       54.52       44.81      4.23 o
   5   0  22       10.43       15.12      4.11 o
   6   0  22       25.16       23.59      4.34 o
   1   1  22        0.05       -3.05      3.05 o
   2   1  22        0.04        1.48      2.56 o
   3   1  22        5.53       13.35      2.81 o
   4   1  22       22.34       23.71      2.89 o
   5   1  22        7.27       12.91      2.10 o
   6   1  22        5.27        5.45      2.28 o
   0   2  22       12.29       11.04      5.12 o
   1   2  22      132.11      144.65      2.90 o
   2   2  22       11.35       10.89      2.20 o
   3   2  22       96.28       96.15      5.92 o
   4   2  22       71.12       68.13      4.20 o
   5   2  22       14.52       13.50      2.47 o
   1   3  22        0.22       -2.73      3.70 o
   2   3  22        0.29       -2.25      2.25 o
   3   3  22        8.66       11.06      2.51 o
   4   3  22       24.01       29.27      2.70 o
   0   4  22      103.10       96.79      8.69 o
   1   4  22       20.78       22.26      2.52 o
   2   4  22       53.81       63.08      2.84 o
   1   0  23        0.87        1.79      2.56 o
   2   0  23        0.69        3.96      2.90 o
   3   0  23       23.42       18.76      4.77 o
   4   0  23       31.61       40.84      9.40 o
   0   1  23        1.80        3.98      2.57 o
   1   1  23       42.73       37.39      5.05 o
   2   1  23        0.55        3.49      2.07 o
   3   1  23       74.57       84.63      4.53 o
   4   1  23        0.10        4.69      2.27 o
   1   2  23        0.01       -4.37      4.37 o
   2   2  23       28.32       26.77      2.70 o
   3   2  23       11.20       10.66      2.59 o
   0   3  23        0.18       -1.16      5.41 o
   1   3  23       46.31       42.54      4.06 o
   2   3  23        0.05        4.89      4.31 o
   0   0  24       18.90       26.54      9.85 o
   1   0  24       86.17       99.35      7.27 o
   2   0  24       13.63       16.72     10.01 o
   1   1  24       16.50       27.10      2.73 o
 
